# Supplementary material for: Prevalence and consequences of non-adherence to an evidence-based approach for incidental pulmonary nodules
Source: PLoS One. 2022 Sep 9;17(9):e0274107. doi: 10.1371/journal.pone.0274107 (PMC9462825; doi:10.1371/journal.pone.0274107)
Supplement: S1 File — (CSV) [file pone.0274107.s003.csv]

id	age	female	bmi	smoker	packyears	numbernodules	sizenodule	spiculated	upperlobe	famhxlungca	hxcopd	solid	nonsolid	partsolid	probcancer	ctgrowth	diagnosis	cancer	adherent	reasnonadh	reasexcl	referpulm	referthor	fu_ct1	fu_ct2	fu_ct3	pet	petresult	pet_neg	pet_inter	pet_pos	biopsy	complication	typecompl	surgery	surgerybenign	biopsybenign	include	dxdelay	probgroup	prob_low	prob_mod	prob_high	noduletype	age50	age50_64	age65_79	age80	age_decade
1	61	1 Female	35.27	1 Smoker	50	1	20	0 Not spiculated	0 Not upper lobe	0 No fam hx lung cancer	No COPD/emphysema	Solid	0 Not non-solid	0 Not part-solid	22.05	No growth	Benign	0 No cancer	1 Adherent			1 Yes referral to pulmonary	0 No referral to thoracic surgery	1 yes ct performed	0 No scan	0 No scan	0 No PET		0	0	0	0 No biopsy	0 No complication		0 No surgery	0 No surgery for benign	0 No non-surg bx for benign	1 Include	0 No delay	2 Mod prob (>=10 but <65%)	0	1	0	1 Solid	0	1	0	0	6
2	60	0 Male			0																3 Cancer			0 No scan	0 No scan	0 No scan			0	0	0							0 Exclude	0 No delay	3 High prob (>=65%)	0	0	1		0	1	0	0	6
3	52	0 Male	30.81	0 Non smoker	0	1	12	0 Not spiculated	0 Not upper lobe	0 No fam hx lung cancer	No COPD/emphysema	Solid	0 Not non-solid	0 Not part-solid	3.82						2 No CT			0 No scan	0 No scan	0 No scan			0	0	0							0 Exclude	0 No delay	1 Low prob (<10%)	1	0	0	1 Solid	0	1	0	0	5
4	71	0 Male	32.91	1 Smoker	82.5	4															5 Calcified nodule			0 No scan	0 No scan	0 No scan			0	0	0							0 Exclude	0 No delay	3 High prob (>=65%)	0	0	1		0	0	1	0	7
5	49	1 Female	26.39	0 Non smoker	0	1	4	0 Not spiculated	0 Not upper lobe	0 No fam hx lung cancer	No COPD/emphysema	Solid	Non-Solid	0 Not part-solid	.16		Benign	0 No cancer	1 Adherent			0 No referral to pulmonary	0 No referral to thoracic surgery	1 yes ct performed	0 No scan	0 No scan	0 No PET		0	0	0	0 No biopsy	0 No complication		0 No surgery	0 No surgery for benign	0 No non-surg bx for benign	1 Include	0 No delay	1 Low prob (<10%)	1	0	0	3 Non-solid	1	0	0	0	4
6	45	1 Female	23.33	1 Smoker	10	1	12	0 Not spiculated	1 Yes upper lobe	0 No fam hx lung cancer	No COPD/emphysema	Solid	0 Not non-solid	0 Not part-solid	10.24	No growth	Benign	0 No cancer	1 Adherent			1 Yes referral to pulmonary	0 No referral to thoracic surgery	1 yes ct performed	1 yes ct performed	1 yes ct performed	0 No PET		0	0	0	0 No biopsy	0 No complication		0 No surgery	0 No surgery for benign	0 No non-surg bx for benign	1 Include	0 No delay	2 Mod prob (>=10 but <65%)	0	1	0	1 Solid	1	0	0	0	4
7	57	0 Male	33.75	1 Smoker	20	1	8	0 Not spiculated	0 Not upper lobe	0 No fam hx lung cancer	Yes COPD/emphysema	Solid	0 Not non-solid	0 Not part-solid	1.99	No growth	Benign	0 No cancer	0 Non-adherent	1 Inadequate follow-up		1 Yes referral to pulmonary	0 No referral to thoracic surgery	1 yes ct performed	1 yes ct performed	0 No scan	0 No PET		0	0	0	0 No biopsy	0 No complication		0 No surgery	0 No surgery for benign	0 No non-surg bx for benign	1 Include	0 No delay	1 Low prob (<10%)	1	0	0	1 Solid	0	1	0	0	5
8	75	0 Male	29.99	1 Smoker	122						Yes COPD/emphysema										1 No nodule			0 No scan	0 No scan	0 No scan			0	0	0							0 Exclude	0 No delay	3 High prob (>=65%)	0	0	1		0	0	1	0	7
9	72	0 Male	33.89	1 Smoker	66	4	6	0 Not spiculated	0 Not upper lobe	0 No fam hx lung cancer	Yes COPD/emphysema	Solid	0 Not non-solid	0 Not part-solid	.95	No growth	Benign	0 No cancer	1 Adherent			1 Yes referral to pulmonary	0 No referral to thoracic surgery	1 yes ct performed	1 yes ct performed	1 yes ct performed	0 No PET		0	0	0	0 No biopsy	0 No complication		0 No surgery	0 No surgery for benign	0 No non-surg bx for benign	1 Include	0 No delay	1 Low prob (<10%)	1	0	0	1 Solid	0	0	1	0	7
10	46	1 Female	18.9	0 Non smoker	0	1			0 Not upper lobe	0 No fam hx lung cancer	No COPD/emphysema	Solid	0 Not non-solid	0 Not part-solid							1 No nodule			0 No scan	0 No scan	0 No scan			0	0	0							0 Exclude	0 No delay	3 High prob (>=65%)	0	0	1	1 Solid	1	0	0	0	4
11	57	1 Female	33.81	0 Non smoker	0	3	3	0 Not spiculated	1 Yes upper lobe	0 No fam hx lung cancer	No COPD/emphysema	Solid	0 Not non-solid	0 Not part-solid	.1	No growth	Benign	0 No cancer	1 Adherent			0 No referral to pulmonary	0 No referral to thoracic surgery	1 yes ct performed	0 No scan	0 No scan	0 No PET		0	0	0	0 No biopsy	0 No complication		0 No surgery	0 No surgery for benign	0 No non-surg bx for benign	1 Include	0 No delay	1 Low prob (<10%)	1	0	0	1 Solid	0	1	0	0	5
12	46	0 Male	22.89	1 Smoker	8.5	1	25	1 Spiculated	1 Yes upper lobe						38.55						3 Cancer			0 No scan	0 No scan	0 No scan			0	0	0							0 Exclude	0 No delay	2 Mod prob (>=10 but <65%)	0	1	0		1	0	0	0	4
13	60	1 Female			0																1 No nodule			0 No scan	0 No scan	0 No scan			0	0	0							0 Exclude	0 No delay	3 High prob (>=65%)	0	0	1		0	1	0	0	6
14	42	1 Female	25.39	1 Smoker	10	3	4	0 Not spiculated	0 Not upper lobe	0 No fam hx lung cancer	No COPD/emphysema	Solid	0 Not non-solid	0 Not part-solid	.13						4 Followed outside physician			0 No scan	0 No scan	0 No scan			0	0	0							0 Exclude	0 No delay	1 Low prob (<10%)	1	0	0	1 Solid	1	0	0	0	4
15	60	1 Female	34.86	0 Non smoker	0	1	35	1 Spiculated	0 Not upper lobe	0 No fam hx lung cancer	No COPD/emphysema	0 Not solid	0 Not non-solid	Part-Solid	68.63		Benign	0 No cancer	0 Non-adherent	2 Benign Procedure		0 No referral to pulmonary	1 Yes referral to thoracic surgery	1 yes ct performed	1 yes ct performed	0 No scan	1 Yes PET	2 Intermediate	0	1	0	1 Yes biopsy	1 Yes complication	1 Surgery benign disease	1 Yes surgery	1 Yes surgery for benign	0 No non-surg bx for benign	1 Include	0 No delay	3 High prob (>=65%)	0	0	1	2 Part-solid	0	1	0	0	6
16	83	1 Female	25.4	0 Non smoker	0																4 Followed outside physician			0 No scan	0 No scan	0 No scan			0	0	0							0 Exclude	0 No delay	3 High prob (>=65%)	0	0	1		0	0	0	1	8
17	52	0 Male			0																3 Cancer			0 No scan	0 No scan	0 No scan			0	0	0							0 Exclude	0 No delay	3 High prob (>=65%)	0	0	1		0	1	0	0	5
18	82	1 Female	31.3	0 Non smoker	0					0 No fam hx lung cancer	No COPD/emphysema										1 No nodule			0 No scan	0 No scan	0 No scan			0	0	0							0 Exclude	0 No delay	3 High prob (>=65%)	0	0	1		0	0	0	1	8
19	57	1 Female	21.08	1 Smoker	20	3	5	0 Not spiculated	0 Not upper lobe	0 No fam hx lung cancer	Yes COPD/emphysema	Solid	0 Not non-solid	0 Not part-solid	.64		Benign	0 No cancer	1 Adherent			0 No referral to pulmonary	0 No referral to thoracic surgery	1 yes ct performed	0 No scan	0 No scan	0 No PET		0	0	0	0 No biopsy	0 No complication		0 No surgery	0 No surgery for benign	0 No non-surg bx for benign	1 Include	0 No delay	1 Low prob (<10%)	1	0	0	1 Solid	0	1	0	0	5
20	66	0 Male			0																3 Cancer			0 No scan	0 No scan	0 No scan			0	0	0							0 Exclude	0 No delay	3 High prob (>=65%)	0	0	1		0	0	1	0	6
21	84	1 Female	26.31		0	1	3	0 Not spiculated	0 Not upper lobe	0 No fam hx lung cancer	No COPD/emphysema	Solid	0 Not non-solid	0 Not part-solid	.13			0 No cancer	1 Adherent			0 No referral to pulmonary	0 No referral to thoracic surgery	0 No scan	0 No scan	0 No scan	0 No PET		0	0	0	0 No biopsy	0 No complication		0 No surgery	0 No surgery for benign	0 No non-surg bx for benign	1 Include	0 No delay	1 Low prob (<10%)	1	0	0	1 Solid	0	0	0	1	8
22		0 Male	23.63	1 Smoker	3.75																1 No nodule			0 No scan	0 No scan	0 No scan			0	0	0							0 Exclude	0 No delay	3 High prob (>=65%)	0	0	1		0	0	0	1	9
23		1 Female	44.26	1 Smoker	60																1 No nodule			0 No scan	0 No scan	0 No scan			0	0	0							0 Exclude	0 No delay	3 High prob (>=65%)	0	0	1		0	0	0	1	9
24		0 Male			0																3 Cancer			0 No scan	0 No scan	0 No scan			0	0	0							0 Exclude	0 No delay	3 High prob (>=65%)	0	0	1		0	0	0	1	9
25	74	0 Male	20.63	1 Smoker	59																3 Cancer			0 No scan	0 No scan	0 No scan			0	0	0							0 Exclude	0 No delay	3 High prob (>=65%)	0	0	1		0	0	1	0	7
26		1 Female			0																3 Cancer			0 No scan	0 No scan	0 No scan			0	0	0							0 Exclude	0 No delay	3 High prob (>=65%)	0	0	1		0	0	0	1	9
27	32	0 Male	21.79	1 Smoker	3																3 Cancer			0 No scan	0 No scan	0 No scan			0	0	0							0 Exclude	0 No delay	3 High prob (>=65%)	0	0	1		1	0	0	0	3
28		1 Female			0																1 No nodule			0 No scan	0 No scan	0 No scan			0	0	0							0 Exclude	0 No delay	3 High prob (>=65%)	0	0	1		0	0	0	1	9
29	51	0 Male	29.02	0 Non smoker	0	1	2	0 Not spiculated	1 Yes upper lobe	0 No fam hx lung cancer	No COPD/emphysema	Solid	0 Not non-solid	0 Not part-solid	.01		Benign	0 No cancer	1 Adherent			0 No referral to pulmonary	0 No referral to thoracic surgery	0 No scan	0 No scan	0 No scan	0 No PET		0	0	0	0 No biopsy	0 No complication		0 No surgery	0 No surgery for benign	0 No non-surg bx for benign	1 Include	0 No delay	1 Low prob (<10%)	1	0	0	1 Solid	0	1	0	0	5
30	71	0 Male	23.39	1 Smoker	50	1	11	1 Spiculated	0 Not upper lobe	0 No fam hx lung cancer	Yes COPD/emphysema	Solid	0 Not non-solid	Part-Solid	18.71	Growth	Moderately differentiated adenocarcinoma	1 Yes cancer	0 Non-adherent	3 Delay dx		1 Yes referral to pulmonary	1 Yes referral to thoracic surgery	1 yes ct performed	0 No scan	0 No scan	0 No PET		0	0	0	1 Yes biopsy	1 Yes complication	6 month delay in diagnosis	1 Yes surgery	0 No surgery for benign	0 No non-surg bx for benign	1 Include	Yes delay	2 Mod prob (>=10 but <65%)	0	1	0	2 Part-solid	0	0	1	0	7
31	85	0 Male	37.25	1 Smoker	10	4	12	1 Spiculated	0 Not upper lobe	0 No fam hx lung cancer	No COPD/emphysema	Solid	0 Not non-solid	0 Not part-solid	17.34	No growth		0 No cancer	0 Non-adherent	1 Inadequate follow-up		1 Yes referral to pulmonary	0 No referral to thoracic surgery	1 yes ct performed	0 No scan	0 No scan	1 Yes PET	2 Intermediate	0	1	0	0 No biopsy	0 No complication		0 No surgery	0 No surgery for benign	0 No non-surg bx for benign	1 Include	0 No delay	2 Mod prob (>=10 but <65%)	0	1	0	1 Solid	0	0	0	1	9
32	81	0 Male	26.95	1 Smoker	10	1	15	0 Not spiculated	0 Not upper lobe	0 No fam hx lung cancer	No COPD/emphysema	Solid	0 Not non-solid	0 Not part-solid	13.38		Indeterminate	0 No cancer	0 Non-adherent	1 Inadequate follow-up		1 Yes referral to pulmonary	0 No referral to thoracic surgery	0 No scan	0 No scan	0 No scan	1 Yes PET	2 Intermediate	0	1	0	0 No biopsy	0 No complication		0 No surgery	0 No surgery for benign	0 No non-surg bx for benign	1 Include	0 No delay	2 Mod prob (>=10 but <65%)	0	1	0	1 Solid	0	0	0	1	8
33	55	1 Female			0																1 No nodule			0 No scan	0 No scan	0 No scan			0	0	0							0 Exclude	0 No delay	3 High prob (>=65%)	0	0	1		0	1	0	0	5
34		1 Female			0																2 No CT			0 No scan	0 No scan	0 No scan			0	0	0							0 Exclude	0 No delay	3 High prob (>=65%)	0	0	1		0	0	0	1	9
35	79	0 Male	22.2	1 Smoker	10	5	24	1 Spiculated	0 Not upper lobe	0 No fam hx lung cancer	Yes COPD/emphysema	Solid	0 Not non-solid	0 Not part-solid	43.06		invasive moderately differentiated adenocarcinoma	1 Yes cancer	1 Adherent			1 Yes referral to pulmonary	1 Yes referral to thoracic surgery	0 No scan	0 No scan	0 No scan	1 Yes PET	Positive	0	0	1	0 No biopsy	0 No complication		1 Yes surgery	0 No surgery for benign	0 No non-surg bx for benign	1 Include	0 No delay	2 Mod prob (>=10 but <65%)	0	1	0	1 Solid	0	0	1	0	7
36	61	0 Male			0																4 Followed outside physician			0 No scan	0 No scan	0 No scan			0	0	0							0 Exclude	0 No delay	3 High prob (>=65%)	0	0	1		0	1	0	0	6
37	75	0 Male	22	0 Non smoker	0	7	20	0 Not spiculated	0 Not upper lobe	0 No fam hx lung cancer	No COPD/emphysema	Solid	0 Not non-solid	0 Not part-solid	12.42	No growth	Benign	0 No cancer	1 Adherent			1 Yes referral to pulmonary	0 No referral to thoracic surgery	1 yes ct performed	1 yes ct performed	0 No scan	1 Yes PET	2 Intermediate	0	1	0	0 No biopsy	0 No complication		0 No surgery	0 No surgery for benign	0 No non-surg bx for benign	1 Include	0 No delay	2 Mod prob (>=10 but <65%)	0	1	0	1 Solid	0	0	1	0	7
38	42	1 Female	52.33	1 Smoker	15	1	7								1.15						2 No CT			0 No scan	0 No scan	0 No scan			0	0	0							0 Exclude	0 No delay	1 Low prob (<10%)	1	0	0		1	0	0	0	4
39	60	0 Male	23.99	1 Smoker	61.5	2	4	0 Not spiculated	1 Yes upper lobe	0 No fam hx lung cancer	Yes COPD/emphysema	Solid	0 Not non-solid	0 Not part-solid	.32			0 No cancer	0 Non-adherent	1 Inadequate follow-up		0 No referral to pulmonary	0 No referral to thoracic surgery	0 No scan	0 No scan	0 No scan	0 No PET		0	0	0	0 No biopsy	0 No complication		0 No surgery	0 No surgery for benign	0 No non-surg bx for benign	1 Include	0 No delay	1 Low prob (<10%)	1	0	0	1 Solid	0	1	0	0	6
40	74	1 Female			0																1 No nodule			0 No scan	0 No scan	0 No scan			0	0	0							0 Exclude	0 No delay	3 High prob (>=65%)	0	0	1		0	0	1	0	7
41		1 Female			0																3 Cancer			0 No scan	0 No scan	0 No scan			0	0	0							0 Exclude	0 No delay	3 High prob (>=65%)	0	0	1		0	0	0	1	9
42	83	1 Female			0																4 Followed outside physician			0 No scan	0 No scan	0 No scan			0	0	0							0 Exclude	0 No delay	3 High prob (>=65%)	0	0	1		0	0	0	1	8
43		1 Female			0																1 No nodule			0 No scan	0 No scan	0 No scan			0	0	0							0 Exclude	0 No delay	3 High prob (>=65%)	0	0	1		0	0	0	1	9
44	46	0 Male	28.57	1 Smoker	18	1	5	0 Not spiculated	0 Not upper lobe	0 No fam hx lung cancer	No COPD/emphysema	Solid	0 Not non-solid	0 Not part-solid	.23	No growth	Benign	0 No cancer	1 Adherent			0 No referral to pulmonary	0 No referral to thoracic surgery	1 yes ct performed	1 yes ct performed	1 yes ct performed	0 No PET		0	0	0	0 No biopsy	0 No complication		0 No surgery	0 No surgery for benign	0 No non-surg bx for benign	1 Include	0 No delay	1 Low prob (<10%)	1	0	0	1 Solid	1	0	0	0	4
45		1 Female			0																1 No nodule			0 No scan	0 No scan	0 No scan			0	0	0							0 Exclude	0 No delay	3 High prob (>=65%)	0	0	1		0	0	0	1	9
46		1 Female			0																2 No CT			0 No scan	0 No scan	0 No scan			0	0	0							0 Exclude	0 No delay	3 High prob (>=65%)	0	0	1		0	0	0	1	9
47	48	1 Female	21.61	1 Smoker	30	1	26	1 Spiculated	0 Not upper lobe	0 No fam hx lung cancer	Yes COPD/emphysema	Solid	0 Not non-solid	0 Not part-solid	47.76		poorly differentiated lung adenocarcinoma	1 Yes cancer	1 Adherent			1 Yes referral to pulmonary	0 No referral to thoracic surgery	1 yes ct performed	1 yes ct performed	1 yes ct performed	1 Yes PET	Positive	0	0	1	1 Yes biopsy	0 No complication		0 No surgery	0 No surgery for benign	0 No non-surg bx for benign	1 Include	0 No delay	2 Mod prob (>=10 but <65%)	0	1	0	1 Solid	1	0	0	0	4
48	76	1 Female	19.26	1 Smoker	40	1	20	1 Spiculated	1 Yes upper lobe	1 Yes family hx lung ca	No COPD/emphysema	Solid	0 Not non-solid	0 Not part-solid	70.73		moderately-differentiated adenocarcinoma	1 Yes cancer	1 Adherent			1 Yes referral to pulmonary	1 Yes referral to thoracic surgery	0 No scan	0 No scan	0 No scan	1 Yes PET	Positive	0	0	1	1 Yes biopsy	0 No complication		1 Yes surgery	0 No surgery for benign	0 No non-surg bx for benign	1 Include	0 No delay	3 High prob (>=65%)	0	0	1	1 Solid	0	0	1	0	7
49	62	1 Female	22.68	1 Smoker	8	2	6	0 Not spiculated	1 Yes upper lobe	0 No fam hx lung cancer	Yes COPD/emphysema	Solid	0 Not non-solid	0 Not part-solid	2.89			0 No cancer	0 Non-adherent	1 Inadequate follow-up		1 Yes referral to pulmonary	0 No referral to thoracic surgery	1 yes ct performed	1 yes ct performed	1 yes ct performed	0 No PET		0	0	0	0 No biopsy	0 No complication		0 No surgery	0 No surgery for benign	0 No non-surg bx for benign	1 Include	0 No delay	1 Low prob (<10%)	1	0	0	1 Solid	0	1	0	0	6
50		1 Female			0																1 No nodule			0 No scan	0 No scan	0 No scan			0	0	0							0 Exclude	0 No delay	3 High prob (>=65%)	0	0	1		0	0	0	1	9
51	46	1 Female	23.38	0 Non smoker	0	2	4	0 Not spiculated	1 Yes upper lobe	0 No fam hx lung cancer	No COPD/emphysema	Solid	0 Not non-solid	0 Not part-solid	.3	No growth					4 Followed outside physician	0 No referral to pulmonary	0 No referral to thoracic surgery	1 yes ct performed	0 No scan	0 No scan	0 No PET		0	0	0	0 No biopsy	0 No complication		0 No surgery			0 Exclude	0 No delay	1 Low prob (<10%)	1	0	0	1 Solid	1	0	0	0	4
52	70	0 Male	32.22	1 Smoker	39	1	31	0 Not spiculated	0 Not upper lobe	0 No fam hx lung cancer	No COPD/emphysema	Solid	0 Not non-solid	0 Not part-solid	30.11		benign	0 No cancer	1 Adherent			1 Yes referral to pulmonary	0 No referral to thoracic surgery	1 yes ct performed	0 No scan	0 No scan	1 Yes PET	1 Negative	1	0	0	0 No biopsy	0 No complication		0 No surgery	0 No surgery for benign	0 No non-surg bx for benign	1 Include	0 No delay	2 Mod prob (>=10 but <65%)	0	1	0	1 Solid	0	0	1	0	7
53	53	0 Male			0																5 Calcified nodule			0 No scan	0 No scan	0 No scan			0	0	0							0 Exclude	0 No delay	3 High prob (>=65%)	0	0	1		0	1	0	0	5
54		1 Female			0																3 Cancer			0 No scan	0 No scan	0 No scan			0	0	0							0 Exclude	0 No delay	3 High prob (>=65%)	0	0	1		0	0	0	1	9
55		0 Male			0																3 Cancer			0 No scan	0 No scan	0 No scan			0	0	0							0 Exclude	0 No delay	3 High prob (>=65%)	0	0	1		0	0	0	1	9
56	67	0 Male	30.7	1 Smoker	2	6	5	0 Not spiculated	0 Not upper lobe	0 No fam hx lung cancer	No COPD/emphysema	Solid	0 Not non-solid	0 Not part-solid	.27	No growth	benign	0 No cancer	1 Adherent			0 No referral to pulmonary	0 No referral to thoracic surgery	1 yes ct performed	1 yes ct performed	1 yes ct performed	0 No PET		0	0	0	0 No biopsy	0 No complication		0 No surgery	0 No surgery for benign	0 No non-surg bx for benign	1 Include	0 No delay	1 Low prob (<10%)	1	0	0	1 Solid	0	0	1	0	6
57		1 Female			0																1 No nodule			0 No scan	0 No scan	0 No scan			0	0	0							0 Exclude	0 No delay	3 High prob (>=65%)	0	0	1		0	0	0	1	9
58	22	0 Male			0																5 Calcified nodule			0 No scan	0 No scan	0 No scan			0	0	0							0 Exclude	0 No delay	3 High prob (>=65%)	0	0	1		1	0	0	0	2
59	51	0 Male	34.58	1 Smoker	0					0 No fam hx lung cancer	No COPD/emphysema										4 Followed outside physician			0 No scan	0 No scan	0 No scan			0	0	0							0 Exclude	0 No delay	3 High prob (>=65%)	0	0	1		0	1	0	0	5
60	78	1 Female	21.21	1 Smoker	50	2	12	0 Not spiculated	0 Not upper lobe	0 No fam hx lung cancer	Yes COPD/emphysema	Solid	0 Not non-solid	0 Not part-solid	15.95	Growth	pulmonary infarct	0 No cancer	1 Adherent			1 Yes referral to pulmonary	0 No referral to thoracic surgery	1 yes ct performed	1 yes ct performed	1 yes ct performed	1 Yes PET	Positive	0	0	1	0 No biopsy	0 No complication		0 No surgery	0 No surgery for benign	0 No non-surg bx for benign	1 Include	0 No delay	2 Mod prob (>=10 but <65%)	0	1	0	1 Solid	0	0	1	0	7
61	32	1 Female	22.59	1 Smoker	6																1 No nodule			0 No scan	0 No scan	0 No scan			0	0	0							0 Exclude	0 No delay	3 High prob (>=65%)	0	0	1		1	0	0	0	3
62	50	1 Female			0																1 No nodule			0 No scan	0 No scan	0 No scan			0	0	0							0 Exclude	0 No delay	3 High prob (>=65%)	0	0	1		0	1	0	0	5
63	66	1 Female	26.21	0 Non smoker	0	4	4	0 Not spiculated	1 Yes upper lobe	0 No fam hx lung cancer	No COPD/emphysema	Solid	0 Not non-solid	0 Not part-solid	.44	No growth	benign	0 No cancer	1 Adherent			1 Yes referral to pulmonary	0 No referral to thoracic surgery	1 yes ct performed	0 No scan	0 No scan	0 No PET		0	0	0	0 No biopsy	0 No complication		0 No surgery	0 No surgery for benign	0 No non-surg bx for benign	1 Include	0 No delay	1 Low prob (<10%)	1	0	0	1 Solid	0	0	1	0	6
64		0 Male			0																3 Cancer			0 No scan	0 No scan	0 No scan			0	0	0							0 Exclude	0 No delay	3 High prob (>=65%)	0	0	1		0	0	0	1	9
65		0 Male			0																8 Old nodule			0 No scan	0 No scan	0 No scan			0	0	0							0 Exclude	0 No delay	3 High prob (>=65%)	0	0	1		0	0	0	1	9
66		1 Female			0																3 Cancer			0 No scan	0 No scan	0 No scan			0	0	0							0 Exclude	0 No delay	3 High prob (>=65%)	0	0	1		0	0	0	1	9
67	58	0 Male	29.97	0 Non smoker	0	1	4	0 Not spiculated	0 Not upper lobe	0 No fam hx lung cancer	No COPD/emphysema	Solid	0 Not non-solid	0 Not part-solid	.13			0 No cancer	0 Non-adherent	1 Inadequate follow-up		0 No referral to pulmonary	0 No referral to thoracic surgery	0 No scan	0 No scan	0 No scan	0 No PET		0	0	0	0 No biopsy	0 No complication		0 No surgery	0 No surgery for benign	0 No non-surg bx for benign	1 Include	0 No delay	1 Low prob (<10%)	1	0	0	1 Solid	0	1	0	0	5
68	66	0 Male	24.39	1 Smoker	15	1	4	0 Not spiculated	1 Yes upper lobe	0 No fam hx lung cancer	Yes COPD/emphysema	Solid	0 Not non-solid	0 Not part-solid	.41	No growth	benign	0 No cancer	1 Adherent			0 No referral to pulmonary	0 No referral to thoracic surgery	1 yes ct performed	0 No scan	0 No scan	0 No PET		0	0	0	0 No biopsy	0 No complication		0 No surgery	0 No surgery for benign	0 No non-surg bx for benign	1 Include	0 No delay	1 Low prob (<10%)	1	0	0	1 Solid	0	0	1	0	6
69	54	1 Female	30.5	1 Smoker	9	8	3	0 Not spiculated	0 Not upper lobe	0 No fam hx lung cancer	Yes COPD/emphysema	Solid	0 Not non-solid	0 Not part-solid	.04		benign	0 No cancer	1 Adherent			0 No referral to pulmonary	0 No referral to thoracic surgery	0 No scan	0 No scan	0 No scan	0 No PET		0	0	0	0 No biopsy	0 No complication		0 No surgery	0 No surgery for benign	0 No non-surg bx for benign	1 Include	0 No delay	1 Low prob (<10%)	1	0	0	1 Solid	0	1	0	0	5
70	72	1 Female	26.62	1 Smoker	36	3	3	0 Not spiculated	1 Yes upper lobe	0 No fam hx lung cancer	No COPD/emphysema	Solid	0 Not non-solid	0 Not part-solid	.15	No growth	benign	0 No cancer	1 Adherent			0 No referral to pulmonary	0 No referral to thoracic surgery	1 yes ct performed	1 yes ct performed	1 yes ct performed	0 No PET		0	0	0	0 No biopsy	0 No complication		0 No surgery	0 No surgery for benign	0 No non-surg bx for benign	1 Include	0 No delay	1 Low prob (<10%)	1	0	0	1 Solid	0	0	1	0	7
71		1 Female			0																8 Old nodule			0 No scan	0 No scan	0 No scan			0	0	0							0 Exclude	0 No delay	3 High prob (>=65%)	0	0	1		0	0	0	1	9
72	56	1 Female		1 Smoker	40		9	0 Not spiculated	1 Yes upper lobe	0 No fam hx lung cancer	Yes COPD/emphysema	0 Not solid	0 Not non-solid	Part-Solid	13.56	No growth	benign	0 No cancer	0 Non-adherent	1 Inadequate follow-up		0 No referral to pulmonary	0 No referral to thoracic surgery	1 yes ct performed	1 yes ct performed	1 yes ct performed	0 No PET		0	0	0	0 No biopsy	0 No complication		0 No surgery	0 No surgery for benign	0 No non-surg bx for benign	1 Include	0 No delay	2 Mod prob (>=10 but <65%)	0	1	0	2 Part-solid	0	1	0	0	5
73	43	1 Female			0																5 Calcified nodule			0 No scan	0 No scan	0 No scan			0	0	0							0 Exclude	0 No delay	3 High prob (>=65%)	0	0	1		1	0	0	0	4
74	61	1 Female	30.34	1 Smoker	40	8	30	0 Not spiculated	1 Yes upper lobe	1 Yes family hx lung ca	No COPD/emphysema	Solid	0 Not non-solid	0 Not part-solid	45.45	Growth	mucinous adenocarcinoma	1 Yes cancer	1 Adherent			1 Yes referral to pulmonary	1 Yes referral to thoracic surgery	1 yes ct performed	0 No scan	0 No scan	1 Yes PET	Positive	0	0	1	1 Yes biopsy	0 No complication		1 Yes surgery	0 No surgery for benign	0 No non-surg bx for benign	1 Include	0 No delay	2 Mod prob (>=10 but <65%)	0	1	0	1 Solid	0	1	0	0	6
75	42	1 Female	38.97	1 Smoker	20	1	23	0 Not spiculated	0 Not upper lobe	0 No fam hx lung cancer	No COPD/emphysema	Solid	0 Not non-solid	0 Not part-solid	17.3		benign	0 No cancer	1 Adherent			0 No referral to pulmonary	1 Yes referral to thoracic surgery	0 No scan	0 No scan	0 No scan	1 Yes PET	2 Intermediate	0	1	0	1 Yes biopsy	1 Yes complication	2 Non surgical biopsy for benign	0 No surgery	0 No surgery for benign	1 Yes non-surg bx for benign	1 Include	0 No delay	2 Mod prob (>=10 but <65%)	0	1	0	1 Solid	1	0	0	0	4
76	44	1 Female	33.25	0 Non smoker	0	1	4	0 Not spiculated	0 Not upper lobe	0 No fam hx lung cancer	No COPD/emphysema	Solid	0 Not non-solid	0 Not part-solid	.15	No growth	benign	0 No cancer	1 Adherent			0 No referral to pulmonary	0 No referral to thoracic surgery	1 yes ct performed	0 No scan	0 No scan	0 No PET		0	0	0	0 No biopsy	0 No complication		0 No surgery	0 No surgery for benign	0 No non-surg bx for benign	1 Include	0 No delay	1 Low prob (<10%)	1	0	0	1 Solid	1	0	0	0	4
77		1 Female			0																1 No nodule			0 No scan	0 No scan	0 No scan			0	0	0							0 Exclude	0 No delay	3 High prob (>=65%)	0	0	1		0	0	0	1	9
78		1 Female			0																3 Cancer			0 No scan	0 No scan	0 No scan			0	0	0							0 Exclude	0 No delay	3 High prob (>=65%)	0	0	1		0	0	0	1	9
79	26	0 Male	30.3	0 Non smoker	0	1	4	0 Not spiculated	0 Not upper lobe	0 No fam hx lung cancer	No COPD/emphysema	Solid	0 Not non-solid	0 Not part-solid	.05		benign	0 No cancer	1 Adherent			0 No referral to pulmonary	0 No referral to thoracic surgery	0 No scan	0 No scan	0 No scan	0 No PET		0	0	0	0 No biopsy	0 No complication		0 No surgery	0 No surgery for benign	0 No non-surg bx for benign	1 Include	0 No delay	1 Low prob (<10%)	1	0	0	1 Solid	1	0	0	0	2
80	65	1 Female	25.29	0 Non smoker	0	1	18	1 Spiculated	0 Not upper lobe	0 No fam hx lung cancer	No COPD/emphysema	Solid	0 Not non-solid	0 Not part-solid	35.69		Moderately differentiated adenocarcinoma	1 Yes cancer	1 Adherent			1 Yes referral to pulmonary	0 No referral to thoracic surgery	0 No scan	0 No scan	0 No scan	1 Yes PET	2 Intermediate	0	1	0	1 Yes biopsy	0 No complication		0 No surgery	0 No surgery for benign	0 No non-surg bx for benign	1 Include	0 No delay	2 Mod prob (>=10 but <65%)	0	1	0	1 Solid	0	0	1	0	6
81	34	1 Female			0																3 Cancer			0 No scan	0 No scan	0 No scan			0	0	0							0 Exclude	0 No delay	3 High prob (>=65%)	0	0	1		1	0	0	0	3
82	65	0 Male	34.4	1 Smoker	80	1	13	1 Spiculated	0 Not upper lobe	0 No fam hx lung cancer	Yes COPD/emphysema	Solid	0 Not non-solid	0 Not part-solid	16.97	Growth	Moderately differentiated squamous cell carcinoma	1 Yes cancer	1 Adherent			0 No referral to pulmonary	1 Yes referral to thoracic surgery	1 yes ct performed	0 No scan	0 No scan	1 Yes PET	Positive	0	0	1	1 Yes biopsy	0 No complication		1 Yes surgery	0 No surgery for benign	0 No non-surg bx for benign	1 Include	0 No delay	2 Mod prob (>=10 but <65%)	0	1	0	1 Solid	0	0	1	0	6
83	35	1 Female			0																5 Calcified nodule			0 No scan	0 No scan	0 No scan			0	0	0							0 Exclude	0 No delay	3 High prob (>=65%)	0	0	1		1	0	0	0	3
84		1 Female			0																1 No nodule			0 No scan	0 No scan	0 No scan			0	0	0							0 Exclude	0 No delay	3 High prob (>=65%)	0	0	1		0	0	0	1	9
85	60	0 Male			0																3 Cancer			0 No scan	0 No scan	0 No scan			0	0	0							0 Exclude	0 No delay	3 High prob (>=65%)	0	0	1		0	1	0	0	6
86		0 Male			0																1 No nodule			0 No scan	0 No scan	0 No scan			0	0	0							0 Exclude	0 No delay	3 High prob (>=65%)	0	0	1		0	0	0	1	9
87		0 Male			0																1 No nodule			0 No scan	0 No scan	0 No scan			0	0	0							0 Exclude	0 No delay	3 High prob (>=65%)	0	0	1		0	0	0	1	9
88	66	0 Male	30.02	1 Smoker	50	8	4	0 Not spiculated	1 Yes upper lobe	0 No fam hx lung cancer	No COPD/emphysema	Solid	0 Not non-solid	0 Not part-solid	.17	No growth	benign	0 No cancer	1 Adherent			0 No referral to pulmonary	0 No referral to thoracic surgery	1 yes ct performed	0 No scan	0 No scan	0 No PET		0	0	0	0 No biopsy	0 No complication		0 No surgery	0 No surgery for benign	0 No non-surg bx for benign	1 Include	0 No delay	1 Low prob (<10%)	1	0	0	1 Solid	0	0	1	0	6
89	59	0 Male	29.35	0 Non smoker	0	1	7	0 Not spiculated	0 Not upper lobe	0 No fam hx lung cancer	No COPD/emphysema	Solid	0 Not non-solid	0 Not part-solid	1.06						4 Followed outside physician			0 No scan	0 No scan	0 No scan			0	0	0							0 Exclude	0 No delay	1 Low prob (<10%)	1	0	0	1 Solid	0	1	0	0	5
90		0 Male			0																3 Cancer			0 No scan	0 No scan	0 No scan			0	0	0							0 Exclude	0 No delay	3 High prob (>=65%)	0	0	1		0	0	0	1	9
91	54	1 Female	23.56		0																5 Calcified nodule			0 No scan	0 No scan	0 No scan			0	0	0							0 Exclude	0 No delay	3 High prob (>=65%)	0	0	1		0	1	0	0	5
92	51	1 Female	31.63	1 Smoker	35	1	4	0 Not spiculated	0 Not upper lobe	0 No fam hx lung cancer	Yes COPD/emphysema	Solid	0 Not non-solid	0 Not part-solid	.26						4 Followed outside physician	0 No referral to pulmonary	0 No referral to thoracic surgery	0 No scan	0 No scan	0 No scan	0 No PET		0	0	0	0 No biopsy	0 No complication		0 No surgery			0 Exclude	0 No delay	1 Low prob (<10%)	1	0	0	1 Solid	0	1	0	0	5
93	49	1 Female			0																1 No nodule			0 No scan	0 No scan	0 No scan			0	0	0							0 Exclude	0 No delay	3 High prob (>=65%)	0	0	1		1	0	0	0	4
94		0 Male			0																3 Cancer			0 No scan	0 No scan	0 No scan			0	0	0							0 Exclude	0 No delay	3 High prob (>=65%)	0	0	1		0	0	0	1	9
95	65	1 Female	28.95	0 Non smoker	0	1	10	0 Not spiculated	0 Not upper lobe	0 No fam hx lung cancer	No COPD/emphysema	Solid	0 Not non-solid	0 Not part-solid	6.15						8 Old nodule			0 No scan	0 No scan	0 No scan			0	0	0							0 Exclude	0 No delay	1 Low prob (<10%)	1	0	0	1 Solid	0	0	1	0	6
96		1 Female			0																8 Old nodule			0 No scan	0 No scan	0 No scan			0	0	0							0 Exclude	0 No delay	3 High prob (>=65%)	0	0	1		0	0	0	1	9
97	81	0 Male	28.62	1 Smoker	20	1	2	0 Not spiculated	0 Not upper lobe	0 No fam hx lung cancer	No COPD/emphysema	Solid	0 Not non-solid	0 Not part-solid	.01		benign	0 No cancer	1 Adherent			0 No referral to pulmonary	0 No referral to thoracic surgery	0 No scan	0 No scan	0 No scan	0 No PET		0	0	0	0 No biopsy	0 No complication		0 No surgery	0 No surgery for benign	0 No non-surg bx for benign	1 Include	0 No delay	1 Low prob (<10%)	1	0	0	1 Solid	0	0	0	1	8
98		1 Female			0																5 Calcified nodule			0 No scan	0 No scan	0 No scan			0	0	0							0 Exclude	0 No delay	3 High prob (>=65%)	0	0	1		0	0	0	1	9
99	49	1 Female	22.46	1 Smoker	34	3	4	0 Not spiculated	1 Yes upper lobe	1 Yes family hx lung ca	Yes COPD/emphysema	Solid	0 Not non-solid	0 Not part-solid	.53	No growth	benign	0 No cancer	1 Adherent			1 Yes referral to pulmonary	0 No referral to thoracic surgery	1 yes ct performed	1 yes ct performed	0 No scan	0 No PET		0	0	0	0 No biopsy	0 No complication		0 No surgery	0 No surgery for benign	0 No non-surg bx for benign	1 Include	0 No delay	1 Low prob (<10%)	1	0	0	1 Solid	1	0	0	0	4
100		1 Female																			3 Cancer			0 No scan	0 No scan	0 No scan			0	0	0							0 Exclude	0 No delay	3 High prob (>=65%)	0	0	1		0	0	0	1	9
101	69	0 Male	26.47	0 Non smoker	0	3	2	0 Not spiculated	1 Yes upper lobe	0 No fam hx lung cancer	No COPD/emphysema	Solid	0 Not non-solid	0 Not part-solid	.01		benign	0 No cancer	1 Adherent			0 No referral to pulmonary	0 No referral to thoracic surgery	0 No scan	0 No scan	0 No scan	0 No PET		0	0	0	0 No biopsy	0 No complication		0 No surgery	0 No surgery for benign	0 No non-surg bx for benign	1 Include	0 No delay	1 Low prob (<10%)	1	0	0	1 Solid	0	0	1	0	6
102		1 Female			0																1 No nodule			0 No scan	0 No scan	0 No scan			0	0	0							0 Exclude	0 No delay	3 High prob (>=65%)	0	0	1		0	0	0	1	9
103		0 Male			0																4 Followed outside physician			0 No scan	0 No scan	0 No scan			0	0	0							0 Exclude	0 No delay	3 High prob (>=65%)	0	0	1		0	0	0	1	9
104		1 Female			0																3 Cancer			0 No scan	0 No scan	0 No scan			0	0	0							0 Exclude	0 No delay	3 High prob (>=65%)	0	0	1		0	0	0	1	9
105	81	0 Male	22.59	1 Smoker	30	1	28	0 Not spiculated	0 Not upper lobe	0 No fam hx lung cancer	No COPD/emphysema	Solid	0 Not non-solid	0 Not part-solid	33.46		lung adenocarcinoma	1 Yes cancer	1 Adherent			1 Yes referral to pulmonary	1 Yes referral to thoracic surgery	1 yes ct performed	1 yes ct performed	0 No scan	1 Yes PET	Positive	0	0	1	1 Yes biopsy	0 No complication		0 No surgery	0 No surgery for benign	0 No non-surg bx for benign	1 Include	0 No delay	2 Mod prob (>=10 but <65%)	0	1	0	1 Solid	0	0	0	1	8
106	41	0 Male	29.42	1 Smoker	27	1	5	0 Not spiculated	0 Not upper lobe	0 No fam hx lung cancer	No COPD/emphysema	Solid	0 Not non-solid	0 Not part-solid	.2			0 No cancer	0 Non-adherent	1 Inadequate follow-up		0 No referral to pulmonary	0 No referral to thoracic surgery	0 No scan	0 No scan	0 No scan	0 No PET		0	0	0	0 No biopsy	0 No complication		0 No surgery	0 No surgery for benign	0 No non-surg bx for benign	1 Include	0 No delay	1 Low prob (<10%)	1	0	0	1 Solid	1	0	0	0	4
107	58	0 Male	25.38	0 Non smoker	0	6	5	0 Not spiculated	1 Yes upper lobe	0 No fam hx lung cancer	No COPD/emphysema	Solid	0 Not non-solid	0 Not part-solid	.4			0 No cancer	0 Non-adherent	1 Inadequate follow-up		0 No referral to pulmonary	0 No referral to thoracic surgery	0 No scan	0 No scan	0 No scan	0 No PET		0	0	0	0 No biopsy	0 No complication		0 No surgery	0 No surgery for benign	0 No non-surg bx for benign	1 Include	0 No delay	1 Low prob (<10%)	1	0	0	1 Solid	0	1	0	0	5
108	58	1 Female	25.97	0 Non smoker	0	1	4	0 Not spiculated	0 Not upper lobe	0 No fam hx lung cancer	No COPD/emphysema	Solid	0 Not non-solid	0 Not part-solid	.23		benign	0 No cancer	1 Adherent			0 No referral to pulmonary	0 No referral to thoracic surgery	1 yes ct performed	0 No scan	0 No scan	0 No PET		0	0	0	0 No biopsy	0 No complication		0 No surgery	0 No surgery for benign	0 No non-surg bx for benign	1 Include	0 No delay	1 Low prob (<10%)	1	0	0	1 Solid	0	1	0	0	5
109		0 Male			0																3 Cancer			0 No scan	0 No scan	0 No scan			0	0	0							0 Exclude	0 No delay	3 High prob (>=65%)	0	0	1		0	0	0	1	9
110	42	1 Female	30.86	1 Smoker	20	6	3	0 Not spiculated	1 Yes upper lobe	1 Yes family hx lung ca	No COPD/emphysema	0 Not solid	0 Not non-solid	Part-Solid	.1		benign	0 No cancer	1 Adherent			0 No referral to pulmonary	0 No referral to thoracic surgery	0 No scan	0 No scan	0 No scan	0 No PET		0	0	0	0 No biopsy	0 No complication		0 No surgery	0 No surgery for benign	0 No non-surg bx for benign	1 Include	0 No delay	1 Low prob (<10%)	1	0	0	2 Part-solid	1	0	0	0	4
111	64	0 Male	27	0 Non smoker	0	1	5	0 Not spiculated	0 Not upper lobe	0 No fam hx lung cancer	No COPD/emphysema	Solid	0 Not non-solid	0 Not part-solid	.38		benign	0 No cancer	1 Adherent			1 Yes referral to pulmonary	0 No referral to thoracic surgery	1 yes ct performed	1 yes ct performed	0 No scan	0 No PET		0	0	0	0 No biopsy	0 No complication		0 No surgery	0 No surgery for benign	0 No non-surg bx for benign	1 Include	0 No delay	1 Low prob (<10%)	1	0	0	1 Solid	0	1	0	0	6
112		1 Female			0																3 Cancer			0 No scan	0 No scan	0 No scan			0	0	0							0 Exclude	0 No delay	3 High prob (>=65%)	0	0	1		0	0	0	1	9
113	69	0 Male	23.15	1 Smoker	30	1	10	0 Not spiculated	0 Not upper lobe	0 No fam hx lung cancer	Yes COPD/emphysema	Solid	0 Not non-solid	0 Not part-solid	5.08						4 Followed outside physician			0 No scan	0 No scan	0 No scan			0	0	0							0 Exclude	0 No delay	1 Low prob (<10%)	1	0	0	1 Solid	0	0	1	0	6
114		1 Female			0																3 Cancer			0 No scan	0 No scan	0 No scan			0	0	0							0 Exclude	0 No delay	3 High prob (>=65%)	0	0	1		0	0	0	1	9
115		0 Male			0																3 Cancer			0 No scan	0 No scan	0 No scan			0	0	0							0 Exclude	0 No delay	3 High prob (>=65%)	0	0	1		0	0	0	1	9
116	71	1 Female			0																4 Followed outside physician			0 No scan	0 No scan	0 No scan			0	0	0							0 Exclude	0 No delay	3 High prob (>=65%)	0	0	1		0	0	1	0	7
117		0 Male			0																3 Cancer			0 No scan	0 No scan	0 No scan			0	0	0							0 Exclude	0 No delay	3 High prob (>=65%)	0	0	1		0	0	0	1	9
118		0 Male			0																1 No nodule			0 No scan	0 No scan	0 No scan			0	0	0							0 Exclude	0 No delay	3 High prob (>=65%)	0	0	1		0	0	0	1	9
119	27	0 Male	23.61	0 Non smoker	0	4	2	0 Not spiculated	1 Yes upper lobe	0 No fam hx lung cancer	No COPD/emphysema	Solid	0 Not non-solid	0 Not part-solid	0						3 Cancer			1 yes ct performed	0 No scan	0 No scan			0	0	0							0 Exclude	0 No delay	1 Low prob (<10%)	1	0	0	1 Solid	1	0	0	0	2
120	76	0 Male	30.78	1 Smoker	57																1 No nodule			0 No scan	0 No scan	0 No scan			0	0	0							0 Exclude	0 No delay	3 High prob (>=65%)	0	0	1		0	0	1	0	7
121		0 Male			0																7 Limited life expectancy			0 No scan	0 No scan	0 No scan			0	0	0							0 Exclude	0 No delay	3 High prob (>=65%)	0	0	1		0	0	0	1	9
122	68	1 Female	31.55	1 Smoker	30	4	5	0 Not spiculated	0 Not upper lobe	0 No fam hx lung cancer	Yes COPD/emphysema	Solid	0 Not non-solid	0 Not part-solid	.8	No growth		0 No cancer	1 Adherent			1 Yes referral to pulmonary	0 No referral to thoracic surgery	1 yes ct performed	1 yes ct performed	1 yes ct performed	0 No PET		0	0	0	0 No biopsy	0 No complication		0 No surgery	0 No surgery for benign	0 No non-surg bx for benign	1 Include	0 No delay	1 Low prob (<10%)	1	0	0	1 Solid	0	0	1	0	6
123		1 Female			0																4 Followed outside physician			0 No scan	0 No scan	0 No scan			0	0	0							0 Exclude	0 No delay	3 High prob (>=65%)	0	0	1		0	0	0	1	9
124		1 Female			0																1 No nodule			0 No scan	0 No scan	0 No scan			0	0	0							0 Exclude	0 No delay	3 High prob (>=65%)	0	0	1		0	0	0	1	9
125	85	0 Male			0																4 Followed outside physician			0 No scan	0 No scan	0 No scan			0	0	0							0 Exclude	0 No delay	3 High prob (>=65%)	0	0	1		0	0	0	1	9
126	62	1 Female	26.94	1 Smoker	45	1	12	0 Not spiculated	1 Yes upper lobe	0 No fam hx lung cancer	Yes COPD/emphysema	Solid	0 Not non-solid	0 Not part-solid	20.15		moderately differentiated adenocarcinoma	1 Yes cancer	1 Adherent			1 Yes referral to pulmonary	1 Yes referral to thoracic surgery	0 No scan	0 No scan	0 No scan	1 Yes PET	Positive	0	0	1	1 Yes biopsy	0 No complication		1 Yes surgery	0 No surgery for benign	0 No non-surg bx for benign	1 Include	0 No delay	2 Mod prob (>=10 but <65%)	0	1	0	1 Solid	0	1	0	0	6
127	69	1 Female	31.24	0 Non smoker	0	3	6	0 Not spiculated	0 Not upper lobe	1 Yes family hx lung ca	No COPD/emphysema	Solid	0 Not non-solid	0 Not part-solid	1.73	No growth	benign	0 No cancer	1 Adherent			1 Yes referral to pulmonary	0 No referral to thoracic surgery	1 yes ct performed	1 yes ct performed	0 No scan	0 No PET		0	0	0	0 No biopsy	0 No complication		0 No surgery	0 No surgery for benign	0 No non-surg bx for benign	1 Include	0 No delay	1 Low prob (<10%)	1	0	0	1 Solid	0	0	1	0	6
128	62	1 Female	36.15	0 Non smoker	0	6	13	0 Not spiculated	1 Yes upper lobe	0 No fam hx lung cancer	No COPD/emphysema	Solid	0 Not non-solid	0 Not part-solid	12.99	No growth		0 No cancer	0 Non-adherent	1 Inadequate follow-up		1 Yes referral to pulmonary	0 No referral to thoracic surgery	1 yes ct performed	1 yes ct performed	0 No scan	0 No PET		0	0	0	0 No biopsy	0 No complication		0 No surgery	0 No surgery for benign	0 No non-surg bx for benign	1 Include	0 No delay	2 Mod prob (>=10 but <65%)	0	1	0	1 Solid	0	1	0	0	6
129		1 Female			0																8 Old nodule			0 No scan	0 No scan	0 No scan			0	0	0							0 Exclude	0 No delay	3 High prob (>=65%)	0	0	1		0	0	0	1	9
130	81	1 Female			0																1 No nodule			0 No scan	0 No scan	0 No scan			0	0	0							0 Exclude	0 No delay	3 High prob (>=65%)	0	0	1		0	0	0	1	8
131		1 Female			0																1 No nodule			0 No scan	0 No scan	0 No scan			0	0	0							0 Exclude	0 No delay	3 High prob (>=65%)	0	0	1		0	0	0	1	9
132	54	0 Male			0																5 Calcified nodule			0 No scan	0 No scan	0 No scan			0	0	0							0 Exclude	0 No delay	3 High prob (>=65%)	0	0	1		0	1	0	0	5
133		1 Female			0																8 Old nodule			0 No scan	0 No scan	0 No scan			0	0	0							0 Exclude	0 No delay	3 High prob (>=65%)	0	0	1		0	0	0	1	9
134	69	0 Male			0																3 Cancer			0 No scan	0 No scan	0 No scan			0	0	0							0 Exclude	0 No delay	3 High prob (>=65%)	0	0	1		0	0	1	0	6
135		1 Female			0																3 Cancer			0 No scan	0 No scan	0 No scan			0	0	0							0 Exclude	0 No delay	3 High prob (>=65%)	0	0	1		0	0	0	1	9
136		1 Female			0																3 Cancer			0 No scan	0 No scan	0 No scan			0	0	0							0 Exclude	0 No delay	3 High prob (>=65%)	0	0	1		0	0	0	1	9
137	48	0 Male	50.06	1 Smoker	1	1	5	0 Not spiculated	0 Not upper lobe	0 No fam hx lung cancer	No COPD/emphysema	Solid	0 Not non-solid	0 Not part-solid	.23	No growth	benign	0 No cancer	1 Adherent			0 No referral to pulmonary	0 No referral to thoracic surgery	1 yes ct performed	1 yes ct performed	1 yes ct performed	0 No PET		0	0	0	0 No biopsy	0 No complication		0 No surgery	0 No surgery for benign	0 No non-surg bx for benign	1 Include	0 No delay	1 Low prob (<10%)	1	0	0	1 Solid	1	0	0	0	4
138	61	1 Female	22.39	1 Smoker	30	3	5	0 Not spiculated	1 Yes upper lobe	0 No fam hx lung cancer	No COPD/emphysema	0 Not solid	0 Not non-solid	Part-Solid	1.49	No growth	benign	0 No cancer	1 Adherent			1 Yes referral to pulmonary	0 No referral to thoracic surgery	1 yes ct performed	1 yes ct performed	1 yes ct performed	0 No PET		0	0	0	0 No biopsy	0 No complication		0 No surgery	0 No surgery for benign	0 No non-surg bx for benign	1 Include	0 No delay	1 Low prob (<10%)	1	0	0	2 Part-solid	0	1	0	0	6
139		0 Male			0																1 No nodule			0 No scan	0 No scan	0 No scan			0	0	0							0 Exclude	0 No delay	3 High prob (>=65%)	0	0	1		0	0	0	1	9
140	67	0 Male	41.14	1 Smoker	40	1	3	0 Not spiculated	0 Not upper lobe	0 No fam hx lung cancer	No COPD/emphysema	Solid	0 Not non-solid	0 Not part-solid	.04	No growth		0 No cancer	1 Adherent			0 No referral to pulmonary	0 No referral to thoracic surgery	1 yes ct performed	1 yes ct performed	0 No scan	0 No PET		0	0	0	0 No biopsy	0 No complication		0 No surgery	0 No surgery for benign	0 No non-surg bx for benign	1 Include	0 No delay	1 Low prob (<10%)	1	0	0	1 Solid	0	0	1	0	6
141		1 Female			0																3 Cancer			0 No scan	0 No scan	0 No scan			0	0	0							0 Exclude	0 No delay	3 High prob (>=65%)	0	0	1		0	0	0	1	9
142	30	0 Male	44.07	1 Smoker	4	8	11	0 Not spiculated	1 Yes upper lobe	0 No fam hx lung cancer	No COPD/emphysema	Solid	0 Not non-solid	0 Not part-solid	1.81			0 No cancer	0 Non-adherent	1 Inadequate follow-up		0 No referral to pulmonary	0 No referral to thoracic surgery	0 No scan	0 No scan	0 No scan	0 No PET		0	0	0	0 No biopsy	0 No complication		0 No surgery	0 No surgery for benign	0 No non-surg bx for benign	1 Include	0 No delay	1 Low prob (<10%)	1	0	0	1 Solid	1	0	0	0	3
143		0 Male			0																1 No nodule			0 No scan	0 No scan	0 No scan			0	0	0							0 Exclude	0 No delay	3 High prob (>=65%)	0	0	1		0	0	0	1	9
144		1 Female			0																3 Cancer			0 No scan	0 No scan	0 No scan			0	0	0							0 Exclude	0 No delay	3 High prob (>=65%)	0	0	1		0	0	0	1	9
145		0 Male			0																3 Cancer			0 No scan	0 No scan	0 No scan			0	0	0							0 Exclude	0 No delay	3 High prob (>=65%)	0	0	1		0	0	0	1	9
146	63	1 Female	35.33	0 Non smoker	0	8	3	0 Not spiculated	0 Not upper lobe	0 No fam hx lung cancer	No COPD/emphysema	Solid	0 Not non-solid	0 Not part-solid	.04			0 No cancer	1 Adherent			0 No referral to pulmonary	0 No referral to thoracic surgery	0 No scan	0 No scan	0 No scan	0 No PET		0	0	0	0 No biopsy	0 No complication		0 No surgery	0 No surgery for benign	0 No non-surg bx for benign	1 Include	0 No delay	1 Low prob (<10%)	1	0	0	1 Solid	0	1	0	0	6
147		0 Male			0																1 No nodule			0 No scan	0 No scan	0 No scan			0	0	0							0 Exclude	0 No delay	3 High prob (>=65%)	0	0	1		0	0	0	1	9
148		1 Female			0																1 No nodule			0 No scan	0 No scan	0 No scan			0	0	0							0 Exclude	0 No delay	3 High prob (>=65%)	0	0	1		0	0	0	1	9
149	65	1 Female	24.2	0 Non smoker	0	8	9	0 Not spiculated	1 Yes upper lobe	1 Yes family hx lung ca	No COPD/emphysema	Solid	0 Not non-solid	0 Not part-solid	6.71		sarcoid	0 No cancer	1 Adherent			1 Yes referral to pulmonary	0 No referral to thoracic surgery	0 No scan	0 No scan	0 No scan	1 Yes PET	2 Intermediate	0	1	0	1 Yes biopsy	1 Yes complication	2 Non surgical biopsy for benign	0 No surgery	0 No surgery for benign	1 Yes non-surg bx for benign	1 Include	0 No delay	1 Low prob (<10%)	1	0	0	1 Solid	0	0	1	0	6
150	55	0 Male			0																5 Calcified nodule			0 No scan	0 No scan	0 No scan			0	0	0							0 Exclude	0 No delay	3 High prob (>=65%)	0	0	1		0	1	0	0	5
151		1 Female			0																4 Followed outside physician			0 No scan	0 No scan	0 No scan			0	0	0							0 Exclude	0 No delay	3 High prob (>=65%)	0	0	1		0	0	0	1	9
152	49	1 Female	37.73	0 Non smoker	0	2	3	0 Not spiculated	1 Yes upper lobe	0 No fam hx lung cancer	No COPD/emphysema	Solid	0 Not non-solid	0 Not part-solid	.09			0 No cancer	1 Adherent			1 Yes referral to pulmonary	0 No referral to thoracic surgery	0 No scan	0 No scan	0 No scan	0 No PET		0	0	0	0 No biopsy	0 No complication		0 No surgery	0 No surgery for benign	0 No non-surg bx for benign	1 Include	0 No delay	1 Low prob (<10%)	1	0	0	1 Solid	1	0	0	0	4
153		0 Male			0																3 Cancer			0 No scan	0 No scan	0 No scan			0	0	0							0 Exclude	0 No delay	3 High prob (>=65%)	0	0	1		0	0	0	1	9
154	63	1 Female	38.21	0 Non smoker	0	1	5	0 Not spiculated	0 Not upper lobe	1 Yes family hx lung ca	No COPD/emphysema	Solid	0 Not non-solid	0 Not part-solid	.89			0 No cancer	0 Non-adherent	1 Inadequate follow-up		0 No referral to pulmonary	0 No referral to thoracic surgery	0 No scan	0 No scan	0 No scan	0 No PET		0	0	0	0 No biopsy	0 No complication		0 No surgery	0 No surgery for benign	0 No non-surg bx for benign	1 Include	0 No delay	1 Low prob (<10%)	1	0	0	1 Solid	0	1	0	0	6
155		1 Female			0																1 No nodule			0 No scan	0 No scan	0 No scan			0	0	0							0 Exclude	0 No delay	3 High prob (>=65%)	0	0	1		0	0	0	1	9
156		0 Male			0																3 Cancer			0 No scan	0 No scan	0 No scan			0	0	0							0 Exclude	0 No delay	3 High prob (>=65%)	0	0	1		0	0	0	1	9
157	39	1 Female	17.17	0 Non smoker	0	2	9	0 Not spiculated	1 Yes upper lobe	0 No fam hx lung cancer	No COPD/emphysema	Solid	0 Not non-solid	0 Not part-solid	3.97	No growth	benign	0 No cancer	1 Adherent			1 Yes referral to pulmonary	0 No referral to thoracic surgery	1 yes ct performed	0 No scan	0 No scan	0 No PET		0	0	0	0 No biopsy	0 No complication		0 No surgery	0 No surgery for benign	0 No non-surg bx for benign	1 Include	0 No delay	1 Low prob (<10%)	1	0	0	1 Solid	1	0	0	0	3
158		0 Male			0																3 Cancer			0 No scan	0 No scan	0 No scan			0	0	0							0 Exclude	0 No delay	3 High prob (>=65%)	0	0	1		0	0	0	1	9
159		1 Female			0																3 Cancer			0 No scan	0 No scan	0 No scan			0	0	0							0 Exclude	0 No delay	3 High prob (>=65%)	0	0	1		0	0	0	1	9
160		1 Female			0																3 Cancer			0 No scan	0 No scan	0 No scan			0	0	0							0 Exclude	0 No delay	3 High prob (>=65%)	0	0	1		0	0	0	1	9
161	55	1 Female	33.83	0 Non smoker	0	3	7	0 Not spiculated	0 Not upper lobe	0 No fam hx lung cancer	No COPD/emphysema	Solid	0 Not non-solid	0 Not part-solid	1.44	No growth	benign	0 No cancer	1 Adherent			1 Yes referral to pulmonary	0 No referral to thoracic surgery	1 yes ct performed	1 yes ct performed	1 yes ct performed	0 No PET		0	0	0	0 No biopsy	0 No complication		0 No surgery	0 No surgery for benign	0 No non-surg bx for benign	1 Include	0 No delay	1 Low prob (<10%)	1	0	0	1 Solid	0	1	0	0	5
162	52	0 Male	28.36	1 Smoker	13	1	3	0 Not spiculated	0 Not upper lobe	0 No fam hx lung cancer	Yes COPD/emphysema	Solid	0 Not non-solid	0 Not part-solid	.04	No growth	benign	0 No cancer	1 Adherent			0 No referral to pulmonary	0 No referral to thoracic surgery	1 yes ct performed	1 yes ct performed	0 No scan	0 No PET		0	0	0	0 No biopsy	0 No complication		0 No surgery	0 No surgery for benign	0 No non-surg bx for benign	1 Include	0 No delay	1 Low prob (<10%)	1	0	0	1 Solid	0	1	0	0	5
163		0 Male			0																1 No nodule			0 No scan	0 No scan	0 No scan			0	0	0							0 Exclude	0 No delay	3 High prob (>=65%)	0	0	1		0	0	0	1	9
164	73	1 Female	33.28	1 Smoker	70	2				0 No fam hx lung cancer	Yes COPD/emphysema										1 No nodule			0 No scan	0 No scan	0 No scan			0	0	0							0 Exclude	0 No delay	3 High prob (>=65%)	0	0	1		0	0	1	0	7
165	19	0 Male	19.76	1 Smoker	1	3	7	0 Not spiculated	1 Yes upper lobe	0 No fam hx lung cancer	No COPD/emphysema	Solid	0 Not non-solid	0 Not part-solid	.54			0 No cancer	0 Non-adherent	1 Inadequate follow-up		0 No referral to pulmonary	0 No referral to thoracic surgery	0 No scan	0 No scan	0 No scan	0 No PET		0	0	0	0 No biopsy	0 No complication		0 No surgery	0 No surgery for benign	0 No non-surg bx for benign	1 Include	0 No delay	1 Low prob (<10%)	1	0	0	1 Solid	1	0	0	0	1
166	70	0 Male	21.87	1 Smoker	25	2	7	1 Spiculated	1 Yes upper lobe	0 No fam hx lung cancer	Yes COPD/emphysema	Solid	0 Not non-solid	0 Not part-solid	6.96						8 Old nodule			1 yes ct performed	1 yes ct performed	1 yes ct performed			0	0	0							0 Exclude	0 No delay	1 Low prob (<10%)	1	0	0	1 Solid	0	0	1	0	7
167	29	0 Male	23.75	1 Smoker	0	4	5	0 Not spiculated	1 Yes upper lobe	0 No fam hx lung cancer	No COPD/emphysema	Solid	0 Not non-solid	0 Not part-solid	.21			0 No cancer	0 Non-adherent	1 Inadequate follow-up		0 No referral to pulmonary	0 No referral to thoracic surgery	0 No scan	0 No scan	0 No scan	0 No PET		0	0	0	0 No biopsy	0 No complication		0 No surgery	0 No surgery for benign	0 No non-surg bx for benign	1 Include	0 No delay	1 Low prob (<10%)	1	0	0	1 Solid	1	0	0	0	2
168		1 Female			0																2 No CT			0 No scan	0 No scan	0 No scan			0	0	0							0 Exclude	0 No delay	3 High prob (>=65%)	0	0	1		0	0	0	1	9
169		1 Female			0																1 No nodule			0 No scan	0 No scan	0 No scan			0	0	0							0 Exclude	0 No delay	3 High prob (>=65%)	0	0	1		0	0	0	1	9
170		0 Male			0																3 Cancer			0 No scan	0 No scan	0 No scan			0	0	0							0 Exclude	0 No delay	3 High prob (>=65%)	0	0	1		0	0	0	1	9
171	42	1 Female	31.75	0 Non smoker	0	8	10	0 Not spiculated	1 Yes upper lobe	0 No fam hx lung cancer	No COPD/emphysema	Solid	0 Not non-solid	0 Not part-solid	3.57	No growth	sarcoid	0 No cancer	1 Adherent			1 Yes referral to pulmonary	1 Yes referral to thoracic surgery	1 yes ct performed	0 No scan	0 No scan	1 Yes PET	Positive	0	0	1	1 Yes biopsy	1 Yes complication	1 Surgery benign disease	1 Yes surgery	1 Yes surgery for benign	0 No non-surg bx for benign	1 Include	0 No delay	1 Low prob (<10%)	1	0	0	1 Solid	1	0	0	0	4
172	66	0 Male	29.42	1 Smoker	120	2	21	1 Spiculated	1 Yes upper lobe	0 No fam hx lung cancer	Yes COPD/emphysema	0 Not solid	0 Not non-solid	Part-Solid	59.95	Growth	poorly differentiated adenocarcinoma	1 Yes cancer	0 Non-adherent	3 Delay dx		1 Yes referral to pulmonary	1 Yes referral to thoracic surgery	1 yes ct performed	1 yes ct performed	0 No scan	1 Yes PET	Positive	0	0	1	1 Yes biopsy	1 Yes complication	3 month delay in diagnosis	1 Yes surgery	0 No surgery for benign	0 No non-surg bx for benign	1 Include	Yes delay	2 Mod prob (>=10 but <65%)	0	1	0	2 Part-solid	0	0	1	0	6
173		0 Male			0																3 Cancer			0 No scan	0 No scan	0 No scan			0	0	0							0 Exclude	0 No delay	3 High prob (>=65%)	0	0	1		0	0	0	1	9
174	54	0 Male	33.63	0 Non smoker	0	2	5	0 Not spiculated	1 Yes upper lobe	0 No fam hx lung cancer	No COPD/emphysema	Solid	0 Not non-solid	0 Not part-solid	.5	No growth	benign	0 No cancer	1 Adherent			0 No referral to pulmonary	0 No referral to thoracic surgery	1 yes ct performed	1 yes ct performed	1 yes ct performed	0 No PET		0	0	0	0 No biopsy	0 No complication		0 No surgery	0 No surgery for benign	0 No non-surg bx for benign	1 Include	0 No delay	1 Low prob (<10%)	1	0	0	1 Solid	0	1	0	0	5
175		1 Female			0																3 Cancer			0 No scan	0 No scan	0 No scan			0	0	0							0 Exclude	0 No delay	3 High prob (>=65%)	0	0	1		0	0	0	1	9
176	42	1 Female	24.74	0 Non smoker	0	2	8	0 Not spiculated	1 Yes upper lobe	0 No fam hx lung cancer	No COPD/emphysema	0 Not solid	0 Not non-solid	Part-Solid	4.46	No growth	benign	0 No cancer	1 Adherent			0 No referral to pulmonary	0 No referral to thoracic surgery	1 yes ct performed	0 No scan	0 No scan	0 No PET		0	0	0	0 No biopsy	0 No complication		0 No surgery	0 No surgery for benign	0 No non-surg bx for benign	1 Include	0 No delay	1 Low prob (<10%)	1	0	0	2 Part-solid	1	0	0	0	4
177	54	0 Male	43.43	0 Non smoker	0	1	4	0 Not spiculated	0 Not upper lobe	0 No fam hx lung cancer	No COPD/emphysema	Solid	0 Not non-solid	0 Not part-solid	.11	No growth	benign	0 No cancer	1 Adherent			0 No referral to pulmonary	0 No referral to thoracic surgery	1 yes ct performed	0 No scan	0 No scan	0 No PET		0	0	0	0 No biopsy	0 No complication		0 No surgery	0 No surgery for benign	0 No non-surg bx for benign	1 Include	0 No delay	1 Low prob (<10%)	1	0	0	1 Solid	0	1	0	0	5
178	62	1 Female	23	1 Smoker	5	1	4	0 Not spiculated	0 Not upper lobe	0 No fam hx lung cancer	No COPD/emphysema	Solid	0 Not non-solid	0 Not part-solid	.26	No growth		0 No cancer	0 Non-adherent	1 Inadequate follow-up		0 No referral to pulmonary	0 No referral to thoracic surgery	1 yes ct performed	0 No scan	0 No scan	0 No PET		0	0	0	0 No biopsy	0 No complication		0 No surgery	0 No surgery for benign	0 No non-surg bx for benign	1 Include	0 No delay	1 Low prob (<10%)	1	0	0	1 Solid	0	1	0	0	6
179		1 Female			0																3 Cancer			0 No scan	0 No scan	0 No scan			0	0	0							0 Exclude	0 No delay	3 High prob (>=65%)	0	0	1		0	0	0	1	9
180	85	0 Male	29.56	1 Smoker	12.5	8	12	1 Spiculated	1 Yes upper lobe	0 No fam hx lung cancer	No COPD/emphysema	Solid	0 Not non-solid	0 Not part-solid	20.06	No growth	benign	0 No cancer	1 Adherent			1 Yes referral to pulmonary	0 No referral to thoracic surgery	1 yes ct performed	1 yes ct performed	1 yes ct performed	0 No PET		0	0	0	0 No biopsy	0 No complication		0 No surgery	0 No surgery for benign	0 No non-surg bx for benign	1 Include	0 No delay	2 Mod prob (>=10 but <65%)	0	1	0	1 Solid	0	0	0	1	8
181		1 Female			0																1 No nodule			0 No scan	0 No scan	0 No scan			0	0	0							0 Exclude	0 No delay	3 High prob (>=65%)	0	0	1		0	0	0	1	9
182		0 Male			0																1 No nodule			0 No scan	0 No scan	0 No scan			0	0	0							0 Exclude	0 No delay	3 High prob (>=65%)	0	0	1		0	0	0	1	9
183	70	0 Male	25.34	0 Non smoker	0	1	5	0 Not spiculated	0 Not upper lobe	0 No fam hx lung cancer	No COPD/emphysema	Solid	0 Not non-solid	0 Not part-solid	.44		pulmonary histoplasmosis	0 No cancer	1 Adherent			1 Yes referral to pulmonary	0 No referral to thoracic surgery	1 yes ct performed	1 yes ct performed	0 No scan	0 No PET		0	0	0	0 No biopsy	0 No complication		0 No surgery	0 No surgery for benign	0 No non-surg bx for benign	1 Include	0 No delay	1 Low prob (<10%)	1	0	0	1 Solid	0	0	1	0	7
184	38	1 Female	44.99	0 Non smoker	0	4	6	0 Not spiculated	1 Yes upper lobe	0 No fam hx lung cancer	No COPD/emphysema	Solid	0 Not non-solid	0 Not part-solid	.95			0 No cancer	1 Adherent			0 No referral to pulmonary	0 No referral to thoracic surgery	1 yes ct performed	0 No scan	0 No scan	0 No PET		0	0	0	0 No biopsy	0 No complication		0 No surgery	0 No surgery for benign	0 No non-surg bx for benign	1 Include	0 No delay	1 Low prob (<10%)	1	0	0	1 Solid	1	0	0	0	3
185	34	0 Male	31.01	0 Non smoker	0	1	4	0 Not spiculated	0 Not upper lobe	0 No fam hx lung cancer	No COPD/emphysema	Solid	0 Not non-solid	0 Not part-solid	.06	No growth	benign	0 No cancer	1 Adherent			0 No referral to pulmonary	0 No referral to thoracic surgery	1 yes ct performed	0 No scan	0 No scan	0 No PET		0	0	0	0 No biopsy	0 No complication		0 No surgery	0 No surgery for benign	0 No non-surg bx for benign	1 Include	0 No delay	1 Low prob (<10%)	1	0	0	1 Solid	1	0	0	0	3
186		1 Female			0																3 Cancer			0 No scan	0 No scan	0 No scan			0	0	0							0 Exclude	0 No delay	3 High prob (>=65%)	0	0	1		0	0	0	1	9
187	44	1 Female	35.42	0 Non smoker	0	8	11	0 Not spiculated	0 Not upper lobe	0 No fam hx lung cancer	Yes COPD/emphysema	Solid	0 Not non-solid	0 Not part-solid	3.36	No growth	benign	0 No cancer	1 Adherent			1 Yes referral to pulmonary	0 No referral to thoracic surgery	1 yes ct performed	1 yes ct performed	1 yes ct performed	0 No PET		0	0	0	0 No biopsy	0 No complication		0 No surgery	0 No surgery for benign	0 No non-surg bx for benign	1 Include	0 No delay	1 Low prob (<10%)	1	0	0	1 Solid	1	0	0	0	4
188		1 Female			0																3 Cancer			0 No scan	0 No scan	0 No scan			0	0	0							0 Exclude	0 No delay	3 High prob (>=65%)	0	0	1		0	0	0	1	9
189	72	0 Male	28.57	1 Smoker	4.5	2	2	0 Not spiculated	1 Yes upper lobe	0 No fam hx lung cancer	No COPD/emphysema	Solid	0 Not non-solid	0 Not part-solid	.01		benign	0 No cancer	1 Adherent			0 No referral to pulmonary	0 No referral to thoracic surgery	0 No scan	0 No scan	0 No scan	0 No PET		0	0	0	0 No biopsy	0 No complication		0 No surgery	0 No surgery for benign	0 No non-surg bx for benign	1 Include	0 No delay	1 Low prob (<10%)	1	0	0	1 Solid	0	0	1	0	7
190	67	0 Male	27.05	1 Smoker	60	7	9	0 Not spiculated	0 Not upper lobe	0 No fam hx lung cancer	Yes COPD/emphysema	Solid	0 Not non-solid	0 Not part-solid	2.26	No growth	benign	0 No cancer	1 Adherent			1 Yes referral to pulmonary	0 No referral to thoracic surgery	1 yes ct performed	1 yes ct performed	1 yes ct performed	0 No PET		0	0	0	0 No biopsy	0 No complication		0 No surgery	0 No surgery for benign	0 No non-surg bx for benign	1 Include	0 No delay	1 Low prob (<10%)	1	0	0	1 Solid	0	0	1	0	6
191	57	0 Male	26.94	0 Non smoker	0	8	9	0 Not spiculated	1 Yes upper lobe	0 No fam hx lung cancer	No COPD/emphysema	Solid	0 Not non-solid	0 Not part-solid	2.28	No growth	benign	0 No cancer	1 Adherent			1 Yes referral to pulmonary	0 No referral to thoracic surgery	1 yes ct performed	1 yes ct performed	1 yes ct performed	0 No PET		0	0	0	0 No biopsy	0 No complication		0 No surgery	0 No surgery for benign	0 No non-surg bx for benign	1 Include	0 No delay	1 Low prob (<10%)	1	0	0	1 Solid	0	1	0	0	5
192	54	1 Female	20.9	1 Smoker	0	2	3	0 Not spiculated	1 Yes upper lobe	0 No fam hx lung cancer	No COPD/emphysema	Solid	0 Not non-solid	0 Not part-solid	.1						4 Followed outside physician			0 No scan	0 No scan	0 No scan			0	0	0							0 Exclude	0 No delay	1 Low prob (<10%)	1	0	0	1 Solid	0	1	0	0	5
193	73	1 Female	18.4	1 Smoker	50	1	35	1 Spiculated	1 Yes upper lobe	0 No fam hx lung cancer	Yes COPD/emphysema	Solid	0 Not non-solid	0 Not part-solid	84.95999999999999		invasive poorly differentiated squamous cell carinoma of lung	1 Yes cancer	1 Adherent			1 Yes referral to pulmonary	0 No referral to thoracic surgery	0 No scan	0 No scan	0 No scan	1 Yes PET	Positive	0	0	1	1 Yes biopsy	0 No complication		0 No surgery	0 No surgery for benign	0 No non-surg bx for benign	1 Include	0 No delay	3 High prob (>=65%)	0	0	1	1 Solid	0	0	1	0	7
194		1 Female			0																3 Cancer			0 No scan	0 No scan	0 No scan			0	0	0							0 Exclude	0 No delay	3 High prob (>=65%)	0	0	1		0	0	0	1	9
195		0 Male			0																4 Followed outside physician			0 No scan	0 No scan	0 No scan			0	0	0							0 Exclude	0 No delay	3 High prob (>=65%)	0	0	1		0	0	0	1	9
196		0 Male			0																3 Cancer			0 No scan	0 No scan	0 No scan			0	0	0							0 Exclude	0 No delay	3 High prob (>=65%)	0	0	1		0	0	0	1	9
197	50	1 Female	38.08	0 Non smoker	0		5	0 Not spiculated		0 No fam hx lung cancer	No COPD/emphysema	Solid	0 Not non-solid	0 Not part-solid	.49						4 Followed outside physician			0 No scan	0 No scan	0 No scan			0	0	0							0 Exclude	0 No delay	1 Low prob (<10%)	1	0	0	1 Solid	0	1	0	0	5
198	85	1 Female	20.9	0 Non smoker	0	3	4	0 Not spiculated	1 Yes upper lobe	1 Yes family hx lung ca	No COPD/emphysema	0 Not solid	0 Not non-solid	Part-Solid	1.64	No growth	unknown	0 No cancer	0 Non-adherent	1 Inadequate follow-up		0 No referral to pulmonary	0 No referral to thoracic surgery	1 yes ct performed	0 No scan	0 No scan	0 No PET		0	0	0	0 No biopsy	0 No complication		0 No surgery	0 No surgery for benign	0 No non-surg bx for benign	1 Include	0 No delay	1 Low prob (<10%)	1	0	0	2 Part-solid	0	0	0	1	8
199	56	1 Female	26.94	1 Smoker	25	1	35	0 Not spiculated	1 Yes upper lobe	0 No fam hx lung cancer	Yes COPD/emphysema	0 Not solid	0 Not non-solid	Part-Solid	70.41		small cell cancer	1 Yes cancer	1 Adherent			0 No referral to pulmonary	1 Yes referral to thoracic surgery	0 No scan	0 No scan	0 No scan	1 Yes PET	Positive	0	0	1	1 Yes biopsy	0 No complication		0 No surgery	0 No surgery for benign	0 No non-surg bx for benign	1 Include	0 No delay	3 High prob (>=65%)	0	0	1	2 Part-solid	0	1	0	0	5
200	46	1 Female	36.8	0 Non smoker	0	1	2	0 Not spiculated	0 Not upper lobe	0 No fam hx lung cancer	No COPD/emphysema	Solid	0 Not non-solid	0 Not part-solid	0						1 No nodule			0 No scan	0 No scan	0 No scan			0	0	0							0 Exclude	0 No delay	1 Low prob (<10%)	1	0	0	1 Solid	1	0	0	0	4
201		1 Female			0																1 No nodule			0 No scan	0 No scan	0 No scan			0	0	0							0 Exclude	0 No delay	3 High prob (>=65%)	0	0	1		0	0	0	1	9
202	43	1 Female	38.1	0 Non smoker	0	1	10	0 Not spiculated	1 Yes upper lobe	0 No fam hx lung cancer	No COPD/emphysema	Solid	0 Not non-solid	0 Not part-solid	6.38	No growth	benign	0 No cancer	1 Adherent			1 Yes referral to pulmonary	0 No referral to thoracic surgery	1 yes ct performed	0 No scan	0 No scan	0 No PET		0	0	0	0 No biopsy	0 No complication		0 No surgery	0 No surgery for benign	0 No non-surg bx for benign	1 Include	0 No delay	1 Low prob (<10%)	1	0	0	1 Solid	1	0	0	0	4
203	71	1 Female	28.32		0																3 Cancer			0 No scan	0 No scan	0 No scan			0	0	0							0 Exclude	0 No delay	3 High prob (>=65%)	0	0	1		0	0	1	0	7
204	72	0 Male	21.3	0 Non smoker	0	3	20	0 Not spiculated		0 No fam hx lung cancer	No COPD/emphysema	0 Not solid	0 Not non-solid	Part-Solid	20.59						4 Followed outside physician			0 No scan	0 No scan	0 No scan			0	0	0							0 Exclude	0 No delay	2 Mod prob (>=10 but <65%)	0	1	0	2 Part-solid	0	0	1	0	7
205	56	0 Male			0																1 No nodule			0 No scan	0 No scan	0 No scan			0	0	0							0 Exclude	0 No delay	3 High prob (>=65%)	0	0	1		0	1	0	0	5
206	70	1 Female	28.32	1 Smoker	40	3	5	0 Not spiculated	1 Yes upper lobe	0 No fam hx lung cancer	Yes COPD/emphysema	Solid	0 Not non-solid	0 Not part-solid	1.75			0 No cancer	1 Adherent			0 No referral to pulmonary	0 No referral to thoracic surgery	1 yes ct performed	0 No scan	0 No scan	0 No PET		0	0	0	0 No biopsy	0 No complication		0 No surgery	0 No surgery for benign	0 No non-surg bx for benign	1 Include	0 No delay	1 Low prob (<10%)	1	0	0	1 Solid	0	0	1	0	7
207	55	0 Male	26.17	0 Non smoker	0	5	5	0 Not spiculated	1 Yes upper lobe	0 No fam hx lung cancer	No COPD/emphysema	Solid	0 Not non-solid	0 Not part-solid	.4			0 No cancer	0 Non-adherent	1 Inadequate follow-up		1 Yes referral to pulmonary	0 No referral to thoracic surgery	0 No scan	0 No scan	0 No scan	0 No PET		0	0	0	0 No biopsy	0 No complication		0 No surgery	0 No surgery for benign	0 No non-surg bx for benign	1 Include	0 No delay	1 Low prob (<10%)	1	0	0	1 Solid	0	1	0	0	5
208	62	0 Male	39.5	1 Smoker	52.5	2	3	0 Not spiculated	1 Yes upper lobe	0 No fam hx lung cancer	Yes COPD/emphysema	Solid	0 Not non-solid	0 Not part-solid	.09	No growth	benign	0 No cancer	1 Adherent			1 Yes referral to pulmonary	0 No referral to thoracic surgery	1 yes ct performed	0 No scan	0 No scan	0 No PET		0	0	0	0 No biopsy	0 No complication		0 No surgery	0 No surgery for benign	0 No non-surg bx for benign	1 Include	0 No delay	1 Low prob (<10%)	1	0	0	1 Solid	0	1	0	0	6
209		0 Male			0																1 No nodule			0 No scan	0 No scan	0 No scan			0	0	0							0 Exclude	0 No delay	3 High prob (>=65%)	0	0	1		0	0	0	1	9
210		1 Female			0																1 No nodule			0 No scan	0 No scan	0 No scan			0	0	0							0 Exclude	0 No delay	3 High prob (>=65%)	0	0	1		0	0	0	1	9
211		0 Male			0																8 Old nodule			0 No scan	0 No scan	0 No scan			0	0	0							0 Exclude	0 No delay	3 High prob (>=65%)	0	0	1		0	0	0	1	9
212		0 Male			0																3 Cancer			0 No scan	0 No scan	0 No scan			0	0	0							0 Exclude	0 No delay	3 High prob (>=65%)	0	0	1		0	0	0	1	9
213	76	1 Female	35.18	1 Smoker	45	2	4	0 Not spiculated	0 Not upper lobe	0 No fam hx lung cancer	Yes COPD/emphysema	Solid	0 Not non-solid	0 Not part-solid	.48			0 No cancer	1 Adherent			1 Yes referral to pulmonary	0 No referral to thoracic surgery	1 yes ct performed	1 yes ct performed	0 No scan	0 No PET		0	0	0	0 No biopsy	0 No complication		0 No surgery	0 No surgery for benign	0 No non-surg bx for benign	1 Include	0 No delay	1 Low prob (<10%)	1	0	0	1 Solid	0	0	1	0	7
214	64	1 Female	26.46	1 Smoker	40	2	30	1 Spiculated	1 Yes upper lobe	0 No fam hx lung cancer	Yes COPD/emphysema	Solid	0 Not non-solid	0 Not part-solid	76.01000000000001		adenocarcinoma	1 Yes cancer	1 Adherent			1 Yes referral to pulmonary	0 No referral to thoracic surgery	0 No scan	0 No scan	0 No scan	1 Yes PET	Positive	0	0	1	1 Yes biopsy	0 No complication		0 No surgery	0 No surgery for benign	0 No non-surg bx for benign	1 Include	0 No delay	3 High prob (>=65%)	0	0	1	1 Solid	0	1	0	0	6
215		0 Male			0																3 Cancer			0 No scan	0 No scan	0 No scan			0	0	0							0 Exclude	0 No delay	3 High prob (>=65%)	0	0	1		0	0	0	1	9
216		1 Female			0																3 Cancer			0 No scan	0 No scan	0 No scan			0	0	0							0 Exclude	0 No delay	3 High prob (>=65%)	0	0	1		0	0	0	1	9
217	77	1 Female	31.56	1 Smoker	9	4	7	0 Not spiculated	0 Not upper lobe	0 No fam hx lung cancer	No COPD/emphysema	Solid	0 Not non-solid	0 Not part-solid	2.48			0 No cancer	0 Non-adherent	1 Inadequate follow-up		0 No referral to pulmonary	0 No referral to thoracic surgery	0 No scan	0 No scan	0 No scan	0 No PET		0	0	0	0 No biopsy	0 No complication		0 No surgery	0 No surgery for benign	0 No non-surg bx for benign	1 Include	0 No delay	1 Low prob (<10%)	1	0	0	1 Solid	0	0	1	0	7
218		0 Male			0																3 Cancer			0 No scan	0 No scan	0 No scan			0	0	0							0 Exclude	0 No delay	3 High prob (>=65%)	0	0	1		0	0	0	1	9
219		0 Male			0																3 Cancer			0 No scan	0 No scan	0 No scan			0	0	0							0 Exclude	0 No delay	3 High prob (>=65%)	0	0	1		0	0	0	1	9
220		0 Male			0																3 Cancer			0 No scan	0 No scan	0 No scan			0	0	0							0 Exclude	0 No delay	3 High prob (>=65%)	0	0	1		0	0	0	1	9
221		0 Male			0																3 Cancer			0 No scan	0 No scan	0 No scan			0	0	0							0 Exclude	0 No delay	3 High prob (>=65%)	0	0	1		0	0	0	1	9
222	63	1 Female	32.42	0 Non smoker	0	8	8	0 Not spiculated	0 Not upper lobe	0 No fam hx lung cancer	No COPD/emphysema	Solid	0 Not non-solid	0 Not part-solid	1.8	No growth	benign	0 No cancer	1 Adherent			1 Yes referral to pulmonary	0 No referral to thoracic surgery	1 yes ct performed	1 yes ct performed	0 No scan	0 No PET		0	0	0	0 No biopsy	0 No complication		0 No surgery	0 No surgery for benign	0 No non-surg bx for benign	1 Include	0 No delay	1 Low prob (<10%)	1	0	0	1 Solid	0	1	0	0	6
223	61	0 Male	35.7	1 Smoker	30	1	4	0 Not spiculated	0 Not upper lobe	0 No fam hx lung cancer	No COPD/emphysema	Solid	0 Not non-solid	0 Not part-solid	.14	No growth	benign	0 No cancer	1 Adherent			0 No referral to pulmonary	0 No referral to thoracic surgery	1 yes ct performed	0 No scan	0 No scan	0 No PET		0	0	0	0 No biopsy	0 No complication		0 No surgery	0 No surgery for benign	0 No non-surg bx for benign	1 Include	0 No delay	1 Low prob (<10%)	1	0	0	1 Solid	0	1	0	0	6
224	58	1 Female	34.76	1 Smoker	60	1	25	0 Not spiculated	0 Not upper lobe	1 Yes family hx lung ca	Yes COPD/emphysema	Solid	0 Not non-solid	0 Not part-solid	41.36		benign	0 No cancer	1 Adherent			1 Yes referral to pulmonary	1 Yes referral to thoracic surgery	1 yes ct performed	1 yes ct performed	1 yes ct performed	1 Yes PET	Positive	0	0	1	1 Yes biopsy	1 Yes complication	2 Non surgical biopsy for benign	0 No surgery	0 No surgery for benign	1 Yes non-surg bx for benign	1 Include	0 No delay	2 Mod prob (>=10 but <65%)	0	1	0	1 Solid	0	1	0	0	5
225	42	0 Male	29.29	1 Smoker	22.5	3	5	0 Not spiculated	1 Yes upper lobe	0 No fam hx lung cancer	No COPD/emphysema	0 Not solid	0 Not non-solid	Part-Solid	.48			0 No cancer	0 Non-adherent	1 Inadequate follow-up		0 No referral to pulmonary	0 No referral to thoracic surgery	0 No scan	0 No scan	0 No scan	0 No PET		0	0	0	0 No biopsy	0 No complication		0 No surgery	0 No surgery for benign	0 No non-surg bx for benign	1 Include	0 No delay	1 Low prob (<10%)	1	0	0	2 Part-solid	1	0	0	0	4
226		1 Female			0																1 No nodule			0 No scan	0 No scan	0 No scan			0	0	0							0 Exclude	0 No delay	3 High prob (>=65%)	0	0	1		0	0	0	1	9
227	63	1 Female	29.93	1 Smoker	25	1	8	0 Not spiculated	0 Not upper lobe	0 No fam hx lung cancer	No COPD/emphysema	0 Not solid	Non-Solid	0 Not part-solid	2.78			0 No cancer	0 Non-adherent	1 Inadequate follow-up		0 No referral to pulmonary	0 No referral to thoracic surgery	0 No scan	0 No scan	0 No scan	0 No PET		0	0	0	0 No biopsy	0 No complication		0 No surgery	0 No surgery for benign	0 No non-surg bx for benign	1 Include	0 No delay	1 Low prob (<10%)	1	0	0	3 Non-solid	0	1	0	0	6
228	52	1 Female	39.77	1 Smoker	5	8	7	0 Not spiculated	0 Not upper lobe	0 No fam hx lung cancer	No COPD/emphysema	Solid	0 Not non-solid	0 Not part-solid	.88			0 No cancer	0 Non-adherent	1 Inadequate follow-up		0 No referral to pulmonary	0 No referral to thoracic surgery	0 No scan	0 No scan	0 No scan	0 No PET		0	0	0	0 No biopsy	0 No complication		0 No surgery	0 No surgery for benign	0 No non-surg bx for benign	1 Include	0 No delay	1 Low prob (<10%)	1	0	0	1 Solid	0	1	0	0	5
229	71	0 Male	27.26	0 Non smoker	0	4	5	0 Not spiculated	0 Not upper lobe	0 No fam hx lung cancer	No COPD/emphysema	Solid	0 Not non-solid	0 Not part-solid	.35	No growth	benign	0 No cancer	1 Adherent			0 No referral to pulmonary	0 No referral to thoracic surgery	1 yes ct performed	0 No scan	0 No scan	0 No PET		0	0	0	0 No biopsy	0 No complication		0 No surgery	0 No surgery for benign	0 No non-surg bx for benign	1 Include	0 No delay	1 Low prob (<10%)	1	0	0	1 Solid	0	0	1	0	7
230	63	1 Female	32.38	1 Smoker	45	3	12	1 Spiculated	1 Yes upper lobe	0 No fam hx lung cancer	Yes COPD/emphysema	Solid	0 Not non-solid	0 Not part-solid	32.14		adenocarcinoma	1 Yes cancer	1 Adherent			1 Yes referral to pulmonary	1 Yes referral to thoracic surgery	0 No scan	0 No scan	0 No scan	1 Yes PET	Positive	0	0	1	1 Yes biopsy	0 No complication		0 No surgery	0 No surgery for benign	0 No non-surg bx for benign	1 Include	0 No delay	2 Mod prob (>=10 but <65%)	0	1	0	1 Solid	0	1	0	0	6
231		1 Female			0																1 No nodule			0 No scan	0 No scan	0 No scan			0	0	0							0 Exclude	0 No delay	3 High prob (>=65%)	0	0	1		0	0	0	1	9
232		0 Male			0																1 No nodule			0 No scan	0 No scan	0 No scan			0	0	0							0 Exclude	0 No delay	3 High prob (>=65%)	0	0	1		0	0	0	1	9
233	49	0 Male	27.09	1 Smoker	19.5	1	5	0 Not spiculated	0 Not upper lobe	0 No fam hx lung cancer	Yes COPD/emphysema	Solid	0 Not non-solid	0 Not part-solid	.33	No growth	benign	0 No cancer	1 Adherent			1 Yes referral to pulmonary	0 No referral to thoracic surgery	1 yes ct performed	1 yes ct performed	0 No scan	0 No PET		0	0	0	0 No biopsy	0 No complication		0 No surgery	0 No surgery for benign	0 No non-surg bx for benign	1 Include	0 No delay	1 Low prob (<10%)	1	0	0	1 Solid	1	0	0	0	4
234		0 Male			0																8 Old nodule			0 No scan	0 No scan	0 No scan			0	0	0							0 Exclude	0 No delay	3 High prob (>=65%)	0	0	1		0	0	0	1	9
235		0 Male			0																3 Cancer			0 No scan	0 No scan	0 No scan			0	0	0							0 Exclude	0 No delay	3 High prob (>=65%)	0	0	1		0	0	0	1	9
236		0 Male			0																1 No nodule			0 No scan	0 No scan	0 No scan			0	0	0							0 Exclude	0 No delay	3 High prob (>=65%)	0	0	1		0	0	0	1	9
237	48	0 Male	22.24	1 Smoker	5	8	6	0 Not spiculated	0 Not upper lobe	1 Yes family hx lung ca	No COPD/emphysema	0 Not solid	0 Not non-solid	Part-Solid	.51			0 No cancer	0 Non-adherent	1 Inadequate follow-up		1 Yes referral to pulmonary	0 No referral to thoracic surgery	1 yes ct performed	0 No scan	0 No scan	0 No PET		0	0	0	0 No biopsy	0 No complication		0 No surgery	0 No surgery for benign	0 No non-surg bx for benign	1 Include	0 No delay	1 Low prob (<10%)	1	0	0	2 Part-solid	1	0	0	0	4
238		0 Male			0																7 Limited life expectancy			0 No scan	0 No scan	0 No scan			0	0	0							0 Exclude	0 No delay	3 High prob (>=65%)	0	0	1		0	0	0	1	9
239	83	1 Female	47.46	1 Smoker	68	3	6	0 Not spiculated	1 Yes upper lobe	1 Yes family hx lung ca	Yes COPD/emphysema	0 Not solid	0 Not non-solid	Part-Solid	8.880000000000001						3 Cancer			0 No scan	0 No scan	0 No scan			0	0	0							0 Exclude	0 No delay	1 Low prob (<10%)	1	0	0	2 Part-solid	0	0	0	1	8
240		1 Female			0																1 No nodule			0 No scan	0 No scan	0 No scan			0	0	0							0 Exclude	0 No delay	3 High prob (>=65%)	0	0	1		0	0	0	1	9
241	45	1 Female	30.38	1 Smoker	31	1	5	0 Not spiculated	1 Yes upper lobe	0 No fam hx lung cancer	No COPD/emphysema	Solid	0 Not non-solid	0 Not part-solid	.76	No growth	benign	0 No cancer	1 Adherent			0 No referral to pulmonary	0 No referral to thoracic surgery	1 yes ct performed	0 No scan	0 No scan	0 No PET		0	0	0	0 No biopsy	0 No complication		0 No surgery	0 No surgery for benign	0 No non-surg bx for benign	1 Include	0 No delay	1 Low prob (<10%)	1	0	0	1 Solid	1	0	0	0	4
242		0 Male			0																1 No nodule			0 No scan	0 No scan	0 No scan			0	0	0							0 Exclude	0 No delay	3 High prob (>=65%)	0	0	1		0	0	0	1	9
243	58	1 Female	24.02	1 Smoker	5	3	9	0 Not spiculated	1 Yes upper lobe	1 Yes family hx lung ca	No COPD/emphysema	0 Not solid	0 Not non-solid	Part-Solid	11.5	No growth	benign (resolved on f/u image)	0 No cancer	1 Adherent			1 Yes referral to pulmonary	0 No referral to thoracic surgery	1 yes ct performed	0 No scan	0 No scan	0 No PET		0	0	0	0 No biopsy	0 No complication		0 No surgery	0 No surgery for benign	0 No non-surg bx for benign	1 Include	0 No delay	2 Mod prob (>=10 but <65%)	0	1	0	2 Part-solid	0	1	0	0	5
244	66	0 Male	21.41	1 Smoker	180	8	20	1 Spiculated	0 Not upper lobe	0 No fam hx lung cancer	No COPD/emphysema	Solid	0 Not non-solid	0 Not part-solid	17.93	No growth	benign (recurrent aspiration)	0 No cancer	1 Adherent			1 Yes referral to pulmonary	0 No referral to thoracic surgery	1 yes ct performed	0 No scan	0 No scan	0 No PET		0	0	0	0 No biopsy	0 No complication		0 No surgery	0 No surgery for benign	0 No non-surg bx for benign	1 Include	0 No delay	2 Mod prob (>=10 but <65%)	0	1	0	1 Solid	0	0	1	0	6
245		1 Female			0																1 No nodule			0 No scan	0 No scan	0 No scan			0	0	0							0 Exclude	0 No delay	3 High prob (>=65%)	0	0	1		0	0	0	1	9
246	68	1 Female	20.6	1 Smoker	28	2	40	0 Not spiculated	1 Yes upper lobe	1 Yes family hx lung ca	Yes COPD/emphysema	0 Not solid	0 Not non-solid	Part-Solid	83.12	Growth	presumed malignancy (pt declined further evaluation but based on growth + positive PET likely ca)	1 Yes cancer	1 Adherent			1 Yes referral to pulmonary	0 No referral to thoracic surgery	1 yes ct performed	1 yes ct performed	1 yes ct performed	1 Yes PET	Positive	0	0	1	1 Yes biopsy	0 No complication		0 No surgery	0 No surgery for benign	0 No non-surg bx for benign	1 Include	0 No delay	3 High prob (>=65%)	0	0	1	2 Part-solid	0	0	1	0	6
247	75	1 Female	28.07	1 Smoker	50	2	21	0 Not spiculated	0 Not upper lobe	0 No fam hx lung cancer	Yes COPD/emphysema	Solid	0 Not non-solid	0 Not part-solid	36.58		squamous cell cancer	1 Yes cancer	1 Adherent			0 No referral to pulmonary	1 Yes referral to thoracic surgery	0 No scan	0 No scan	0 No scan	1 Yes PET	Positive	0	0	1	1 Yes biopsy	0 No complication		1 Yes surgery	0 No surgery for benign	0 No non-surg bx for benign	1 Include	0 No delay	2 Mod prob (>=10 but <65%)	0	1	0	1 Solid	0	0	1	0	7
248	71	0 Male	25.98	0 Non smoker	0	4	6	0 Not spiculated	0 Not upper lobe	0 No fam hx lung cancer	Yes COPD/emphysema	Solid	0 Not non-solid	0 Not part-solid	.93	No growth	benign	0 No cancer	1 Adherent			0 No referral to pulmonary	0 No referral to thoracic surgery	1 yes ct performed	1 yes ct performed	1 yes ct performed	0 No PET		0	0	0	0 No biopsy	0 No complication		0 No surgery	0 No surgery for benign	0 No non-surg bx for benign	1 Include	0 No delay	1 Low prob (<10%)	1	0	0	1 Solid	0	0	1	0	7
249	37	0 Male	28.73	0 Non smoker	0	1	6	0 Not spiculated	1 Yes upper lobe	0 No fam hx lung cancer	No COPD/emphysema	Solid	0 Not non-solid	0 Not part-solid	.64	No growth	benign	0 No cancer	1 Adherent			0 No referral to pulmonary	0 No referral to thoracic surgery	1 yes ct performed	1 yes ct performed	0 No scan	0 No PET		0	0	0	0 No biopsy	0 No complication		0 No surgery	0 No surgery for benign	0 No non-surg bx for benign	1 Include	0 No delay	1 Low prob (<10%)	1	0	0	1 Solid	1	0	0	0	3
250	53	0 Male	23.03	1 Smoker	80	8	4	0 Not spiculated	1 Yes upper lobe	0 No fam hx lung cancer	Yes COPD/emphysema	Solid	0 Not non-solid	0 Not part-solid	.16				0 Non-adherent	1 Inadequate follow-up	4 Followed outside physician	0 No referral to pulmonary	0 No referral to thoracic surgery	0 No scan	0 No scan	0 No scan	0 No PET		0	0	0	0 No biopsy	0 No complication		0 No surgery	0 No surgery for benign	0 No non-surg bx for benign	0 Exclude	0 No delay	1 Low prob (<10%)	1	0	0	1 Solid	0	1	0	0	5
251	85	0 Male			0																4 Followed outside physician			0 No scan	0 No scan	0 No scan			0	0	0							0 Exclude	0 No delay	3 High prob (>=65%)	0	0	1		0	0	0	1	8
252	72	0 Male	32.61		0																1 No nodule			0 No scan	0 No scan	0 No scan			0	0	0							0 Exclude	0 No delay	3 High prob (>=65%)	0	0	1		0	0	1	0	7
253	79	0 Male	34.21		0																3 Cancer			0 No scan	0 No scan	0 No scan			0	0	0							0 Exclude	0 No delay	3 High prob (>=65%)	0	0	1		0	0	1	0	7
254	68	0 Male	49.09	1 Smoker	20	2	4	0 Not spiculated	1 Yes upper lobe	0 No fam hx lung cancer	Yes COPD/emphysema	Solid	0 Not non-solid	0 Not part-solid	.41						4 Followed outside physician			0 No scan	0 No scan	0 No scan			0	0	0							0 Exclude	0 No delay	1 Low prob (<10%)	1	0	0	1 Solid	0	0	1	0	6
255	39	1 Female	23.13	0 Non smoker	0	1	24	0 Not spiculated	0 Not upper lobe	0 No fam hx lung cancer	No COPD/emphysema	0 Not solid	0 Not non-solid	Part-Solid	23.42	No growth	benign (bronchogenic cyst favored)	0 No cancer	1 Adherent			1 Yes referral to pulmonary	1 Yes referral to thoracic surgery	1 yes ct performed	1 yes ct performed	1 yes ct performed	1 Yes PET	2 Intermediate	0	1	0	0 No biopsy	0 No complication		0 No surgery	0 No surgery for benign	0 No non-surg bx for benign	1 Include	0 No delay	2 Mod prob (>=10 but <65%)	0	1	0	2 Part-solid	1	0	0	0	3
256	45	1 Female	33.65	0 Non smoker	0	1	5	0 Not spiculated	1 Yes upper lobe	0 No fam hx lung cancer	No COPD/emphysema	Solid	0 Not non-solid	0 Not part-solid	.77	No growth	benign	0 No cancer	1 Adherent			0 No referral to pulmonary	0 No referral to thoracic surgery	1 yes ct performed	1 yes ct performed	1 yes ct performed	0 No PET		0	0	0	0 No biopsy	0 No complication		0 No surgery	0 No surgery for benign	0 No non-surg bx for benign	1 Include	0 No delay	1 Low prob (<10%)	1	0	0	1 Solid	1	0	0	0	4
257	55	0 Male	18.58	1 Smoker	70	1	7	0 Not spiculated	1 Yes upper lobe	0 No fam hx lung cancer	Yes COPD/emphysema	0 Not solid	0 Not non-solid	Part-Solid	3.41	No growth	benign	0 No cancer	1 Adherent			1 Yes referral to pulmonary	0 No referral to thoracic surgery	1 yes ct performed	1 yes ct performed	1 yes ct performed	0 No PET		0	0	0	0 No biopsy	0 No complication		0 No surgery	0 No surgery for benign	0 No non-surg bx for benign	1 Include	0 No delay	1 Low prob (<10%)	1	0	0	2 Part-solid	0	1	0	0	5
258	51	0 Male			0																4 Followed outside physician			0 No scan	0 No scan	0 No scan			0	0	0							0 Exclude	0 No delay	3 High prob (>=65%)	0	0	1		0	1	0	0	5
259	65	1 Female	28.34	1 Smoker	2	2	7	0 Not spiculated	1 Yes upper lobe	0 No fam hx lung cancer	No COPD/emphysema	Solid	0 Not non-solid	0 Not part-solid	3.87	No growth	benign	0 No cancer	1 Adherent			0 No referral to pulmonary	0 No referral to thoracic surgery	1 yes ct performed	1 yes ct performed	0 No scan	0 No PET		0	0	0	0 No biopsy	0 No complication		0 No surgery	0 No surgery for benign	0 No non-surg bx for benign	1 Include	0 No delay	1 Low prob (<10%)	1	0	0	1 Solid	0	0	1	0	6
260	54	0 Male	23.01	0 Non smoker	0	3	4	0 Not spiculated	1 Yes upper lobe	0 No fam hx lung cancer	No COPD/emphysema	Solid	0 Not non-solid	0 Not part-solid	.19	No growth	benign	0 No cancer	1 Adherent			1 Yes referral to pulmonary	0 No referral to thoracic surgery	1 yes ct performed	1 yes ct performed	1 yes ct performed	0 No PET		0	0	0	0 No biopsy	0 No complication		0 No surgery	0 No surgery for benign	0 No non-surg bx for benign	1 Include	0 No delay	1 Low prob (<10%)	1	0	0	1 Solid	0	1	0	0	5
261	59	0 Male	32.63	1 Smoker	3.75	4	5	0 Not spiculated	0 Not upper lobe	0 No fam hx lung cancer	No COPD/emphysema	Solid	0 Not non-solid	0 Not part-solid	.25			0 No cancer	0 Non-adherent	1 Inadequate follow-up		0 No referral to pulmonary	0 No referral to thoracic surgery	0 No scan	0 No scan	0 No scan	0 No PET		0	0	0	0 No biopsy	0 No complication		0 No surgery	0 No surgery for benign	0 No non-surg bx for benign	1 Include	0 No delay	1 Low prob (<10%)	1	0	0	1 Solid	0	1	0	0	5
262		0 Male			0																1 No nodule			0 No scan	0 No scan	0 No scan			0	0	0							0 Exclude	0 No delay	3 High prob (>=65%)	0	0	1		0	0	0	1	9
263	73	0 Male	27.72	0 Non smoker	0	1	3	0 Not spiculated	0 Not upper lobe	0 No fam hx lung cancer	No COPD/emphysema	Solid	0 Not non-solid	0 Not part-solid	.05	No growth	benign	0 No cancer	1 Adherent			0 No referral to pulmonary	0 No referral to thoracic surgery	0 No scan	0 No scan	0 No scan	0 No PET		0	0	0	0 No biopsy	0 No complication		0 No surgery	0 No surgery for benign	0 No non-surg bx for benign	1 Include	0 No delay	1 Low prob (<10%)	1	0	0	1 Solid	0	0	1	0	7
264	82	0 Male			0																1 No nodule			0 No scan	0 No scan	0 No scan			0	0	0							0 Exclude	0 No delay	3 High prob (>=65%)	0	0	1		0	0	0	1	8
265	65	0 Male	31.85	0 Non smoker	0	1	3	0 Not spiculated	0 Not upper lobe	0 No fam hx lung cancer	No COPD/emphysema	Solid	0 Not non-solid	0 Not part-solid	.04	No growth	benign	0 No cancer	1 Adherent			0 No referral to pulmonary	0 No referral to thoracic surgery	0 No scan	0 No scan	0 No scan	0 No PET		0	0	0	0 No biopsy	0 No complication		0 No surgery	0 No surgery for benign	0 No non-surg bx for benign	1 Include	0 No delay	1 Low prob (<10%)	1	0	0	1 Solid	0	0	1	0	6
266	71	1 Female	26.34	1 Smoker	30	4	6	0 Not spiculated	0 Not upper lobe	0 No fam hx lung cancer	No COPD/emphysema	Solid	0 Not non-solid	0 Not part-solid	1.26			0 No cancer	0 Non-adherent	1 Inadequate follow-up		1 Yes referral to pulmonary	0 No referral to thoracic surgery	0 No scan	0 No scan	0 No scan	0 No PET		0	0	0	0 No biopsy	0 No complication		0 No surgery	0 No surgery for benign	0 No non-surg bx for benign	1 Include	0 No delay	1 Low prob (<10%)	1	0	0	1 Solid	0	0	1	0	7
267	71	0 Male	20.52		0	4	6	0 Not spiculated	1 Yes upper lobe	0 No fam hx lung cancer	Yes COPD/emphysema	Solid	0 Not non-solid	0 Not part-solid	1.77						4 Followed outside physician			0 No scan	0 No scan	0 No scan			0	0	0							0 Exclude	0 No delay	1 Low prob (<10%)	1	0	0	1 Solid	0	0	1	0	7
268	68	1 Female	25.97	1 Smoker	37.5	1	22	1 Spiculated	0 Not upper lobe	0 No fam hx lung cancer	No COPD/emphysema	0 Not solid	0 Not non-solid	Part-Solid	56.69		Invasive, well-differentiated adenocarcinoma	1 Yes cancer	1 Adherent			1 Yes referral to pulmonary	1 Yes referral to thoracic surgery	0 No scan	0 No scan	0 No scan	1 Yes PET	Positive	0	0	1	1 Yes biopsy	0 No complication		1 Yes surgery	0 No surgery for benign	0 No non-surg bx for benign	1 Include	0 No delay	2 Mod prob (>=10 but <65%)	0	1	0	2 Part-solid	0	0	1	0	6
269	56	0 Male		1 Smoker	0	2	21	0 Not spiculated	0 Not upper lobe	0 No fam hx lung cancer	Yes COPD/emphysema				15.35						4 Followed outside physician	0 No referral to pulmonary	0 No referral to thoracic surgery	0 No scan	0 No scan	0 No scan	0 No PET		0	0	0							0 Exclude	0 No delay	2 Mod prob (>=10 but <65%)	0	1	0		0	1	0	0	5
270	52	1 Female	44.26	1 Smoker	0	3	6	0 Not spiculated	1 Yes upper lobe	0 No fam hx lung cancer	Yes COPD/emphysema	Solid	0 Not non-solid	0 Not part-solid	2	No growth		0 No cancer	0 Non-adherent	1 Inadequate follow-up		0 No referral to pulmonary	0 No referral to thoracic surgery	1 yes ct performed	0 No scan	0 No scan	0 No PET		0	0	0	0 No biopsy	0 No complication		0 No surgery	0 No surgery for benign	0 No non-surg bx for benign	1 Include	0 No delay	1 Low prob (<10%)	1	0	0	1 Solid	0	1	0	0	5
271	59	1 Female	20.2	1 Smoker	20	2	19	1 Spiculated	1 Yes upper lobe	0 No fam hx lung cancer	No COPD/emphysema	0 Not solid	0 Not non-solid	Part-Solid	57.76	No growth	presumed infectious -- improving with abx, pt passed away before additional scans could be completed	0 No cancer	1 Adherent			1 Yes referral to pulmonary	1 Yes referral to thoracic surgery	1 yes ct performed	0 No scan	0 No scan	1 Yes PET	Positive	0	0	1	1 Yes biopsy	1 Yes complication	2 Non surgical biopsy for benign	0 No surgery	0 No surgery for benign	1 Yes non-surg bx for benign	1 Include	0 No delay	2 Mod prob (>=10 but <65%)	0	1	0	2 Part-solid	0	1	0	0	5
272	58	1 Female	17.18	1 Smoker	39	1	81	1 Spiculated	1 Yes upper lobe	0 No fam hx lung cancer	Yes COPD/emphysema	Solid	0 Not non-solid	0 Not part-solid	90.95		metastatic small cell carcinoma	1 Yes cancer	1 Adherent			1 Yes referral to pulmonary	0 No referral to thoracic surgery	0 No scan	0 No scan	0 No scan	1 Yes PET	Positive	0	0	1	1 Yes biopsy	0 No complication		0 No surgery	0 No surgery for benign	0 No non-surg bx for benign	1 Include	0 No delay	3 High prob (>=65%)	0	0	1	1 Solid	0	1	0	0	5
273		0 Male			0																3 Cancer			0 No scan	0 No scan	0 No scan			0	0	0							0 Exclude	0 No delay	3 High prob (>=65%)	0	0	1		0	0	0	1	9
274	79	0 Male	22.35	0 Non smoker	0	2	4	0 Not spiculated	1 Yes upper lobe	0 No fam hx lung cancer	No COPD/emphysema	Solid	0 Not non-solid	0 Not part-solid	.42			0 No cancer	0 Non-adherent	1 Inadequate follow-up		0 No referral to pulmonary	0 No referral to thoracic surgery	0 No scan	0 No scan	0 No scan	0 No PET		0	0	0	0 No biopsy	0 No complication		0 No surgery	0 No surgery for benign	0 No non-surg bx for benign	1 Include	0 No delay	1 Low prob (<10%)	1	0	0	1 Solid	0	0	1	0	7
275		1 Female			0																3 Cancer			0 No scan	0 No scan	0 No scan			0	0	0							0 Exclude	0 No delay	3 High prob (>=65%)	0	0	1		0	0	0	1	9
276	53	1 Female	33.78	1 Smoker	40	3	4	0 Not spiculated	0 Not upper lobe	0 No fam hx lung cancer	Yes COPD/emphysema	Solid	0 Not non-solid	0 Not part-solid	.23	No growth	benign	0 No cancer	1 Adherent			1 Yes referral to pulmonary	0 No referral to thoracic surgery	1 yes ct performed	1 yes ct performed	1 yes ct performed	0 No PET		0	0	0	0 No biopsy	0 No complication		0 No surgery	0 No surgery for benign	0 No non-surg bx for benign	1 Include	0 No delay	1 Low prob (<10%)	1	0	0	1 Solid	0	1	0	0	5
277	66	1 Female	44.87	1 Smoker	52.5	2	4	0 Not spiculated	0 Not upper lobe	1 Yes family hx lung ca	No COPD/emphysema	Solid	0 Not non-solid	0 Not part-solid	.36						3 Cancer			1 yes ct performed	0 No scan	0 No scan			0	0	0							0 Exclude	0 No delay	1 Low prob (<10%)	1	0	0	1 Solid	0	0	1	0	6
278		0 Male			0																1 No nodule			0 No scan	0 No scan	0 No scan			0	0	0							0 Exclude	0 No delay	3 High prob (>=65%)	0	0	1		0	0	0	1	9
279	63	1 Female	30.66	1 Smoker	43	6	3	0 Not spiculated	0 Not upper lobe	0 No fam hx lung cancer	Yes COPD/emphysema	Solid	0 Not non-solid	0 Not part-solid	.06	No growth	benign	0 No cancer	1 Adherent			1 Yes referral to pulmonary	0 No referral to thoracic surgery	1 yes ct performed	1 yes ct performed	1 yes ct performed	0 No PET		0	0	0	0 No biopsy	0 No complication		0 No surgery	0 No surgery for benign	0 No non-surg bx for benign	1 Include	0 No delay	1 Low prob (<10%)	1	0	0	1 Solid	0	1	0	0	6
280	70	1 Female	20.12	1 Smoker	60	3	35	1 Spiculated	1 Yes upper lobe	0 No fam hx lung cancer	Yes COPD/emphysema	Solid	0 Not non-solid	0 Not part-solid	81.72		squamous cell cancer	1 Yes cancer	1 Adherent			1 Yes referral to pulmonary	0 No referral to thoracic surgery	0 No scan	0 No scan	0 No scan	1 Yes PET	Positive	0	0	1	1 Yes biopsy	0 No complication		0 No surgery	0 No surgery for benign	0 No non-surg bx for benign	1 Include	0 No delay	3 High prob (>=65%)	0	0	1	1 Solid	0	0	1	0	7
281		0 Male			0																3 Cancer			0 No scan	0 No scan	0 No scan			0	0	0							0 Exclude	0 No delay	3 High prob (>=65%)	0	0	1		0	0	0	1	9
282	47	0 Male	30.08	1 Smoker	2.5	1	12	1 Spiculated	0 Not upper lobe	0 No fam hx lung cancer	No COPD/emphysema	Solid	0 Not non-solid	0 Not part-solid	6.91	No growth	infectious	0 No cancer	1 Adherent			1 Yes referral to pulmonary	1 Yes referral to thoracic surgery	1 yes ct performed	1 yes ct performed	0 No scan	1 Yes PET	1 Negative	1	0	0	1 Yes biopsy	1 Yes complication	2 Non surgical biopsy for benign	0 No surgery	0 No surgery for benign	1 Yes non-surg bx for benign	1 Include	0 No delay	1 Low prob (<10%)	1	0	0	1 Solid	1	0	0	0	4
283	47	0 Male	54.19	0 Non smoker	0	3	4	0 Not spiculated	0 Not upper lobe	0 No fam hx lung cancer	No COPD/emphysema	Solid	0 Not non-solid	0 Not part-solid	.08	No growth	benign	0 No cancer	1 Adherent			1 Yes referral to pulmonary	0 No referral to thoracic surgery	1 yes ct performed	1 yes ct performed	0 No scan	0 No PET		0	0	0	0 No biopsy	0 No complication		0 No surgery	0 No surgery for benign	0 No non-surg bx for benign	1 Include	0 No delay	1 Low prob (<10%)	1	0	0	1 Solid	1	0	0	0	4
284	53	0 Male	39.42	0 Non smoker	0	5	40	1 Spiculated	0 Not upper lobe	0 No fam hx lung cancer	No COPD/emphysema	0 Not solid	0 Not non-solid	Part-Solid	46.11		adenocarcinoma	1 Yes cancer	1 Adherent			1 Yes referral to pulmonary	0 No referral to thoracic surgery	0 No scan	0 No scan	0 No scan	1 Yes PET	Positive	0	0	1	1 Yes biopsy	0 No complication		0 No surgery	0 No surgery for benign	0 No non-surg bx for benign	1 Include	0 No delay	2 Mod prob (>=10 but <65%)	0	1	0	2 Part-solid	0	1	0	0	5
285		1 Female			0																3 Cancer			0 No scan	0 No scan	0 No scan			0	0	0							0 Exclude	0 No delay	3 High prob (>=65%)	0	0	1		0	0	0	1	9
286		1 Female			0																3 Cancer			0 No scan	0 No scan	0 No scan			0	0	0							0 Exclude	0 No delay	3 High prob (>=65%)	0	0	1		0	0	0	1	9
287	58	0 Male	31.89	1 Smoker	5	3	9	0 Not spiculated	1 Yes upper lobe	0 No fam hx lung cancer	No COPD/emphysema	Solid	0 Not non-solid	0 Not part-solid	3.47						1 No nodule			0 No scan	0 No scan	0 No scan			0	0	0							0 Exclude	0 No delay	1 Low prob (<10%)	1	0	0	1 Solid	0	1	0	0	5
288	55	0 Male	34.45	1 Smoker	15	2	7	0 Not spiculated	1 Yes upper lobe	0 No fam hx lung cancer	Yes COPD/emphysema	Solid	0 Not non-solid	0 Not part-solid	2.22	No growth	benign	0 No cancer	1 Adherent			1 Yes referral to pulmonary	0 No referral to thoracic surgery	1 yes ct performed	1 yes ct performed	1 yes ct performed	0 No PET		0	0	0	0 No biopsy	0 No complication		0 No surgery	0 No surgery for benign	0 No non-surg bx for benign	1 Include	0 No delay	1 Low prob (<10%)	1	0	0	1 Solid	0	1	0	0	5
289	46	0 Male	23.49	1 Smoker	30	2	7	0 Not spiculated	0 Not upper lobe	0 No fam hx lung cancer	No COPD/emphysema	Solid	0 Not non-solid	0 Not part-solid	.67						4 Followed outside physician			0 No scan	0 No scan	0 No scan			0	0	0							0 Exclude	0 No delay	1 Low prob (<10%)	1	0	0	1 Solid	1	0	0	0	4
290	79	1 Female	18.07	1 Smoker	5.6	1	14	0 Not spiculated	0 Not upper lobe	0 No fam hx lung cancer	No COPD/emphysema	Solid	0 Not non-solid	0 Not part-solid	18.54		benign	0 No cancer	1 Adherent			1 Yes referral to pulmonary	1 Yes referral to thoracic surgery	0 No scan	0 No scan	0 No scan	1 Yes PET	Positive	0	0	1	1 Yes biopsy	1 Yes complication	1 Surgery benign disease	1 Yes surgery	1 Yes surgery for benign	0 No non-surg bx for benign	1 Include	0 No delay	2 Mod prob (>=10 but <65%)	0	1	0	1 Solid	0	0	1	0	7
291	82	1 Female	28.69	1 Smoker	25	2	12	0 Not spiculated	0 Not upper lobe	0 No fam hx lung cancer	Yes COPD/emphysema	Solid	0 Not non-solid	0 Not part-solid	17.59						4 Followed outside physician	0 No referral to pulmonary	0 No referral to thoracic surgery	0 No scan	0 No scan	0 No scan	0 No PET		0	0	0	0 No biopsy	0 No complication		0 No surgery			0 Exclude	0 No delay	2 Mod prob (>=10 but <65%)	0	1	0	1 Solid	0	0	0	1	8
292	85	1 Female	32.31	0 Non smoker	0	2	3	0 Not spiculated	1 Yes upper lobe	0 No fam hx lung cancer	No COPD/emphysema	Solid	0 Not non-solid	0 Not part-solid	.24		benign	0 No cancer	1 Adherent			0 No referral to pulmonary	0 No referral to thoracic surgery	1 yes ct performed	0 No scan	0 No scan	0 No PET		0	0	0	0 No biopsy	0 No complication		0 No surgery	0 No surgery for benign	0 No non-surg bx for benign	1 Include	0 No delay	1 Low prob (<10%)	1	0	0	1 Solid	0	0	0	1	8
293	56	1 Female			0																3 Cancer			0 No scan	0 No scan	0 No scan			0	0	0							0 Exclude	0 No delay	3 High prob (>=65%)	0	0	1		0	1	0	0	5
294		1 Female			0																3 Cancer			0 No scan	0 No scan	0 No scan			0	0	0							0 Exclude	0 No delay	3 High prob (>=65%)	0	0	1		0	0	0	1	9
295		0 Male			0																8 Old nodule			0 No scan	0 No scan	0 No scan			0	0	0							0 Exclude	0 No delay	3 High prob (>=65%)	0	0	1		0	0	0	1	9
296	59	0 Male	23.92	0 Non smoker	0	1	5	0 Not spiculated	1 Yes upper lobe	0 No fam hx lung cancer	No COPD/emphysema	Solid	0 Not non-solid	0 Not part-solid	.62	No growth	benign	0 No cancer	1 Adherent			1 Yes referral to pulmonary	0 No referral to thoracic surgery	1 yes ct performed	1 yes ct performed	1 yes ct performed	0 No PET		0	0	0	0 No biopsy	0 No complication		0 No surgery	0 No surgery for benign	0 No non-surg bx for benign	1 Include	0 No delay	1 Low prob (<10%)	1	0	0	1 Solid	0	1	0	0	5
297	42	0 Male			0																5 Calcified nodule			0 No scan	0 No scan	0 No scan			0	0	0							0 Exclude	0 No delay	3 High prob (>=65%)	0	0	1		1	0	0	0	4
298		0 Male																			1 No nodule			0 No scan	0 No scan	0 No scan			0	0	0							0 Exclude	0 No delay	3 High prob (>=65%)	0	0	1		0	0	0	1	9
299	66	0 Male		1 Smoker	50	1	4	0 Not spiculated	0 Not upper lobe	0 No fam hx lung cancer	Yes COPD/emphysema	Solid	0 Not non-solid	0 Not part-solid	.22						4 Followed outside physician	0 No referral to pulmonary	0 No referral to thoracic surgery	0 No scan	0 No scan	0 No scan	0 No PET		0	0	0	0 No biopsy	0 No complication		0 No surgery			0 Exclude	0 No delay	1 Low prob (<10%)	1	0	0	1 Solid	0	0	1	0	6
300	56	1 Female	23.17		0																1 No nodule			0 No scan	0 No scan	0 No scan			0	0	0							0 Exclude	0 No delay	3 High prob (>=65%)	0	0	1		0	1	0	0	5
301	46	0 Male	31.56	1 Smoker	0	3	7	0 Not spiculated	0 Not upper lobe	0 No fam hx lung cancer	No COPD/emphysema	Solid	0 Not non-solid	0 Not part-solid	.61	No growth					4 Followed outside physician			1 yes ct performed	0 No scan	0 No scan			0	0	0							0 Exclude	0 No delay	1 Low prob (<10%)	1	0	0	1 Solid	1	0	0	0	4
302		1 Female			0																1 No nodule			0 No scan	0 No scan	0 No scan			0	0	0							0 Exclude	0 No delay	3 High prob (>=65%)	0	0	1		0	0	0	1	9
303		0 Male			0																3 Cancer			0 No scan	0 No scan	0 No scan			0	0	0							0 Exclude	0 No delay	3 High prob (>=65%)	0	0	1		0	0	0	1	9
304	61	0 Male	30.62	1 Smoker	5	2	3	0 Not spiculated	1 Yes upper lobe	0 No fam hx lung cancer	No COPD/emphysema	Solid	0 Not non-solid	0 Not part-solid	.07			0 No cancer	1 Adherent			0 No referral to pulmonary	0 No referral to thoracic surgery	1 yes ct performed	0 No scan	0 No scan	0 No PET		0	0	0	0 No biopsy	0 No complication		0 No surgery	0 No surgery for benign	0 No non-surg bx for benign	1 Include	0 No delay	1 Low prob (<10%)	1	0	0	1 Solid	0	1	0	0	6
305		1 Female			0																1 No nodule			0 No scan	0 No scan	0 No scan			0	0	0							0 Exclude	0 No delay	3 High prob (>=65%)	0	0	1		0	0	0	1	9
306	59	0 Male			0																5 Calcified nodule			0 No scan	0 No scan	0 No scan			0	0	0							0 Exclude	0 No delay	3 High prob (>=65%)	0	0	1		0	1	0	0	5
307	64	0 Male	38.78	1 Smoker	60	1	2	0 Not spiculated	0 Not upper lobe	0 No fam hx lung cancer	Yes COPD/emphysema	Solid	0 Not non-solid	0 Not part-solid	.01	No growth	benign	0 No cancer	1 Adherent			1 Yes referral to pulmonary	0 No referral to thoracic surgery	1 yes ct performed	1 yes ct performed	1 yes ct performed	0 No PET		0	0	0	0 No biopsy	0 No complication		0 No surgery	0 No surgery for benign	0 No non-surg bx for benign	1 Include	0 No delay	1 Low prob (<10%)	1	0	0	1 Solid	0	1	0	0	6
308	69	1 Female	19.74	1 Smoker	50	1	3	0 Not spiculated	1 Yes upper lobe	0 No fam hx lung cancer	Yes COPD/emphysema	Solid	0 Not non-solid	0 Not part-solid	.22			0 No cancer	0 Non-adherent	1 Inadequate follow-up		0 No referral to pulmonary	0 No referral to thoracic surgery	0 No scan	0 No scan	0 No scan	0 No PET		0	0	0	0 No biopsy	0 No complication		0 No surgery	0 No surgery for benign	0 No non-surg bx for benign	1 Include	0 No delay	1 Low prob (<10%)	1	0	0	1 Solid	0	0	1	0	6
309	66	0 Male			0																5 Calcified nodule			0 No scan	0 No scan	0 No scan			0	0	0							0 Exclude	0 No delay	3 High prob (>=65%)	0	0	1		0	0	1	0	6
310	66	1 Female	35.32	1 Smoker	53	3	4	0 Not spiculated	0 Not upper lobe	1 Yes family hx lung ca	Yes COPD/emphysema	Solid	0 Not non-solid	0 Not part-solid	.44	No growth	benign	0 No cancer	1 Adherent			1 Yes referral to pulmonary	0 No referral to thoracic surgery	1 yes ct performed	1 yes ct performed	1 yes ct performed	0 No PET		0	0	0	0 No biopsy	0 No complication		0 No surgery	0 No surgery for benign	0 No non-surg bx for benign	1 Include	0 No delay	1 Low prob (<10%)	1	0	0	1 Solid	0	0	1	0	6
311		0 Male			0																3 Cancer			0 No scan	0 No scan	0 No scan			0	0	0							0 Exclude	0 No delay	3 High prob (>=65%)	0	0	1		0	0	0	1	9
312	69	0 Male			0																4 Followed outside physician			0 No scan	0 No scan	0 No scan			0	0	0							0 Exclude	0 No delay	3 High prob (>=65%)	0	0	1		0	0	1	0	6
313	71	1 Female			0																1 No nodule			0 No scan	0 No scan	0 No scan			0	0	0							0 Exclude	0 No delay	3 High prob (>=65%)	0	0	1		0	0	1	0	7
314		1 Female			0																1 No nodule			0 No scan	0 No scan	0 No scan			0	0	0							0 Exclude	0 No delay	3 High prob (>=65%)	0	0	1		0	0	0	1	9
315	56	0 Male	25.25	1 Smoker	75	1	6	0 Not spiculated	0 Not upper lobe	0 No fam hx lung cancer	No COPD/emphysema	Solid	0 Not non-solid	0 Not part-solid	.58						7 Limited life expectancy			0 No scan	0 No scan	0 No scan			0	0	0							0 Exclude	0 No delay	1 Low prob (<10%)	1	0	0	1 Solid	0	1	0	0	5
316	66	1 Female			0																7 Limited life expectancy			0 No scan	0 No scan	0 No scan			0	0	0							0 Exclude	0 No delay	3 High prob (>=65%)	0	0	1		0	0	1	0	6
317	36	0 Male	23.75	1 Smoker	15	1	6	0 Not spiculated	0 Not upper lobe	0 No fam hx lung cancer	No COPD/emphysema	Solid	0 Not non-solid	0 Not part-solid	.32						4 Followed outside physician	0 No referral to pulmonary	0 No referral to thoracic surgery	0 No scan	0 No scan	0 No scan	0 No PET		0	0	0	0 No biopsy	0 No complication		0 No surgery			0 Exclude	0 No delay	1 Low prob (<10%)	1	0	0	1 Solid	1	0	0	0	3
318	56	1 Female	21.97	1 Smoker	52.5	1	4	0 Not spiculated	0 Not upper lobe	0 No fam hx lung cancer	Yes COPD/emphysema	Solid	0 Not non-solid	0 Not part-solid	.3						4 Followed outside physician	1 Yes referral to pulmonary	1 Yes referral to thoracic surgery	0 No scan	0 No scan	0 No scan	0 No PET		0	0	0	0 No biopsy	0 No complication		0 No surgery			0 Exclude	0 No delay	1 Low prob (<10%)	1	0	0	1 Solid	0	1	0	0	5
319		1 Female			0																1 No nodule			0 No scan	0 No scan	0 No scan			0	0	0							0 Exclude	0 No delay	3 High prob (>=65%)	0	0	1		0	0	0	1	9
320	56	0 Male	32.45	1 Smoker	23	2	3	0 Not spiculated	1 Yes upper lobe	0 No fam hx lung cancer	Yes COPD/emphysema	0 Not solid	0 Not non-solid	Part-Solid	.11	No growth		0 No cancer	1 Adherent			1 Yes referral to pulmonary	0 No referral to thoracic surgery	1 yes ct performed	1 yes ct performed	0 No scan	0 No PET		0	0	0	0 No biopsy	0 No complication		0 No surgery	0 No surgery for benign	0 No non-surg bx for benign	1 Include	0 No delay	1 Low prob (<10%)	1	0	0	2 Part-solid	0	1	0	0	5
321	62	1 Female	31.63	1 Smoker	7.5	1	5	0 Not spiculated	0 Not upper lobe	0 No fam hx lung cancer	Yes COPD/emphysema	Solid	0 Not non-solid	0 Not part-solid	.86						3 Cancer			1 yes ct performed	0 No scan	0 No scan			0	0	0							0 Exclude	0 No delay	1 Low prob (<10%)	1	0	0	1 Solid	0	1	0	0	6
322	51	0 Male			0																5 Calcified nodule			0 No scan	0 No scan	0 No scan			0	0	0							0 Exclude	0 No delay	3 High prob (>=65%)	0	0	1		0	1	0	0	5
323	82	1 Female	35.6	1 Smoker	25	1	16	1 Spiculated	0 Not upper lobe	0 No fam hx lung cancer	Yes COPD/emphysema	Solid	0 Not non-solid	0 Not part-solid	49.08		non-small cell cancer	1 Yes cancer	1 Adherent			1 Yes referral to pulmonary	1 Yes referral to thoracic surgery	1 yes ct performed	0 No scan	0 No scan	1 Yes PET	Positive	0	0	1	1 Yes biopsy	0 No complication		0 No surgery	0 No surgery for benign	0 No non-surg bx for benign	1 Include	0 No delay	2 Mod prob (>=10 but <65%)	0	1	0	1 Solid	0	0	0	1	8
324		0 Male			0																3 Cancer			0 No scan	0 No scan	0 No scan			0	0	0							0 Exclude	0 No delay	3 High prob (>=65%)	0	0	1		0	0	0	1	9
325		0 Male			0																3 Cancer			0 No scan	0 No scan	0 No scan			0	0	0							0 Exclude	0 No delay	3 High prob (>=65%)	0	0	1		0	0	0	1	9
326	60	0 Male			0																4 Followed outside physician			0 No scan	0 No scan	0 No scan			0	0	0							0 Exclude	0 No delay	3 High prob (>=65%)	0	0	1		0	1	0	0	6
327		0 Male			0																3 Cancer			0 No scan	0 No scan	0 No scan			0	0	0							0 Exclude	0 No delay	3 High prob (>=65%)	0	0	1		0	0	0	1	9
328		0 Male			0																3 Cancer			0 No scan	0 No scan	0 No scan			0	0	0							0 Exclude	0 No delay	3 High prob (>=65%)	0	0	1		0	0	0	1	9
329	51	0 Male	27.33	1 Smoker	5	8	3	0 Not spiculated	0 Not upper lobe	0 No fam hx lung cancer	No COPD/emphysema	Solid	0 Not non-solid	0 Not part-solid	.02		benign	0 No cancer	1 Adherent			1 Yes referral to pulmonary	0 No referral to thoracic surgery	0 No scan	0 No scan	0 No scan	0 No PET		0	0	0	0 No biopsy	0 No complication		0 No surgery	0 No surgery for benign	0 No non-surg bx for benign	1 Include	0 No delay	1 Low prob (<10%)	1	0	0	1 Solid	0	1	0	0	5
330	67	1 Female	30.46	1 Smoker	105	3	7	0 Not spiculated	0 Not upper lobe	0 No fam hx lung cancer	Yes COPD/emphysema	Solid	0 Not non-solid	0 Not part-solid	2.71	No growth	benign	0 No cancer	1 Adherent			0 No referral to pulmonary	0 No referral to thoracic surgery	1 yes ct performed	1 yes ct performed	0 No scan	0 No PET		0	0	0	0 No biopsy	0 No complication		0 No surgery	0 No surgery for benign	0 No non-surg bx for benign	1 Include	0 No delay	1 Low prob (<10%)	1	0	0	1 Solid	0	0	1	0	6
331	51	1 Female	25.92	1 Smoker	52.5	5	6	0 Not spiculated	1 Yes upper lobe	0 No fam hx lung cancer	Yes COPD/emphysema	Solid	0 Not non-solid	0 Not part-solid	1.68			0 No cancer	0 Non-adherent	1 Inadequate follow-up		1 Yes referral to pulmonary	0 No referral to thoracic surgery	0 No scan	0 No scan	0 No scan	0 No PET		0	0	0	0 No biopsy	0 No complication		0 No surgery	0 No surgery for benign	0 No non-surg bx for benign	1 Include	0 No delay	1 Low prob (<10%)	1	0	0	1 Solid	0	1	0	0	5
332		0 Male			0																3 Cancer			0 No scan	0 No scan	0 No scan			0	0	0							0 Exclude	0 No delay	3 High prob (>=65%)	0	0	1		0	0	0	1	9
333	47	0 Male	29.56	0 Non smoker	0	2	3	0 Not spiculated	1 Yes upper lobe	0 No fam hx lung cancer	No COPD/emphysema	Solid	0 Not non-solid	0 Not part-solid	.04		benign	0 No cancer	1 Adherent			0 No referral to pulmonary	0 No referral to thoracic surgery	0 No scan	0 No scan	0 No scan	0 No PET		0	0	0	0 No biopsy	0 No complication		0 No surgery	0 No surgery for benign	0 No non-surg bx for benign	1 Include	0 No delay	1 Low prob (<10%)	1	0	0	1 Solid	1	0	0	0	4
334	70	1 Female	23.72	1 Smoker	40	4	58	0 Not spiculated	1 Yes upper lobe	1 Yes family hx lung ca	Yes COPD/emphysema	0 Not solid	0 Not non-solid	Part-Solid	87.61		poorly differentiated bronchogenic adenocarcinoma	1 Yes cancer	1 Adherent			1 Yes referral to pulmonary	0 No referral to thoracic surgery	0 No scan	0 No scan	0 No scan	1 Yes PET	Positive	0	0	1	1 Yes biopsy	0 No complication		0 No surgery	0 No surgery for benign	0 No non-surg bx for benign	1 Include	0 No delay	3 High prob (>=65%)	0	0	1	2 Part-solid	0	0	1	0	7
335		0 Male			0																7 Limited life expectancy			0 No scan	0 No scan	0 No scan			0	0	0							0 Exclude	0 No delay	3 High prob (>=65%)	0	0	1		0	0	0	1	9
336	48	1 Female	19.13	1 Smoker	10	3	5	0 Not spiculated	1 Yes upper lobe	0 No fam hx lung cancer	No COPD/emphysema	Solid	0 Not non-solid	0 Not part-solid	.7	No growth	benign	0 No cancer	1 Adherent			1 Yes referral to pulmonary	0 No referral to thoracic surgery	1 yes ct performed	1 yes ct performed	1 yes ct performed	0 No PET		0	0	0	0 No biopsy	0 No complication		0 No surgery	0 No surgery for benign	0 No non-surg bx for benign	1 Include	0 No delay	1 Low prob (<10%)	1	0	0	1 Solid	1	0	0	0	4
337		0 Male			0																3 Cancer			0 No scan	0 No scan	0 No scan			0	0	0							0 Exclude	0 No delay	3 High prob (>=65%)	0	0	1		0	0	0	1	9
338	64	0 Male	28.5	1 Smoker	10	1	8	0 Not spiculated	0 Not upper lobe	0 No fam hx lung cancer	No COPD/emphysema	Solid	0 Not non-solid	0 Not part-solid	1.8			0 No cancer	0 Non-adherent	1 Inadequate follow-up		0 No referral to pulmonary	0 No referral to thoracic surgery	0 No scan	0 No scan	0 No scan	0 No PET		0	0	0	0 No biopsy	0 No complication		0 No surgery	0 No surgery for benign	0 No non-surg bx for benign	1 Include	0 No delay	1 Low prob (<10%)	1	0	0	1 Solid	0	1	0	0	6
339	62	1 Female	33.06	1 Smoker	80	1	7	0 Not spiculated	0 Not upper lobe	0 No fam hx lung cancer	Yes COPD/emphysema	Solid	0 Not non-solid	0 Not part-solid	2.75			0 No cancer	0 Non-adherent	1 Inadequate follow-up		1 Yes referral to pulmonary	0 No referral to thoracic surgery	0 No scan	0 No scan	0 No scan	0 No PET		0	0	0	0 No biopsy	0 No complication		0 No surgery	0 No surgery for benign	0 No non-surg bx for benign	1 Include	0 No delay	1 Low prob (<10%)	1	0	0	1 Solid	0	1	0	0	6
340		0 Male			0																2 No CT			0 No scan	0 No scan	0 No scan			0	0	0							0 Exclude	0 No delay	3 High prob (>=65%)	0	0	1		0	0	0	1	9
341	76	1 Female	21	1 Smoker	35	2	7	0 Not spiculated	0 Not upper lobe	1 Yes family hx lung ca	Yes COPD/emphysema	Solid	0 Not non-solid	0 Not part-solid	4.93	No growth					4 Followed outside physician			1 yes ct performed	0 No scan	0 No scan			0	0	0							0 Exclude	0 No delay	1 Low prob (<10%)	1	0	0	1 Solid	0	0	1	0	7
342	51	1 Female	24.43	1 Smoker	28.8	1	24	0 Not spiculated	0 Not upper lobe	0 No fam hx lung cancer	Yes COPD/emphysema	Solid	0 Not non-solid	0 Not part-solid	28.24	No growth					5 Calcified nodule			1 yes ct performed	0 No scan	0 No scan			0	0	0							0 Exclude	0 No delay	2 Mod prob (>=10 but <65%)	0	1	0	1 Solid	0	1	0	0	5
343	51	0 Male	30.38	0 Non smoker	0	3	5	0 Not spiculated	0 Not upper lobe	0 No fam hx lung cancer	No COPD/emphysema	Solid	0 Not non-solid	0 Not part-solid	.22			0 No cancer	0 Non-adherent	1 Inadequate follow-up		1 Yes referral to pulmonary	0 No referral to thoracic surgery	0 No scan	0 No scan	0 No scan	0 No PET		0	0	0	0 No biopsy	0 No complication		0 No surgery	0 No surgery for benign	0 No non-surg bx for benign	1 Include	0 No delay	1 Low prob (<10%)	1	0	0	1 Solid	0	1	0	0	5
344		0 Male			0																1 No nodule			0 No scan	0 No scan	0 No scan			0	0	0							0 Exclude	0 No delay	3 High prob (>=65%)	0	0	1		0	0	0	1	9
345		1 Female			0																2 No CT			0 No scan	0 No scan	0 No scan			0	0	0							0 Exclude	0 No delay	3 High prob (>=65%)	0	0	1		0	0	0	1	9
346	73	1 Female	35.01	1 Smoker	7.5	1	4	0 Not spiculated	1 Yes upper lobe	0 No fam hx lung cancer	No COPD/emphysema	Solid	0 Not non-solid	0 Not part-solid	.6899999999999999						4 Followed outside physician	0 No referral to pulmonary	0 No referral to thoracic surgery	0 No scan	0 No scan	0 No scan	0 No PET		0	0	0	0 No biopsy	0 No complication		0 No surgery			0 Exclude	0 No delay	1 Low prob (<10%)	1	0	0	1 Solid	0	0	1	0	7
347	53	1 Female	23.56	1 Smoker	37	4	37	0 Not spiculated	1 Yes upper lobe	0 No fam hx lung cancer	Yes COPD/emphysema	0 Not solid	0 Not non-solid	Part-Solid	64.54000000000001		squamous cell cancer	1 Yes cancer	1 Adherent			1 Yes referral to pulmonary	0 No referral to thoracic surgery	0 No scan	0 No scan	0 No scan	1 Yes PET	Positive	0	0	1	1 Yes biopsy	0 No complication		0 No surgery	0 No surgery for benign	0 No non-surg bx for benign	1 Include	0 No delay	2 Mod prob (>=10 but <65%)	0	1	0	2 Part-solid	0	1	0	0	5
348		0 Male			0																1 No nodule			0 No scan	0 No scan	0 No scan			0	0	0							0 Exclude	0 No delay	3 High prob (>=65%)	0	0	1		0	0	0	1	9
349		1 Female			0																3 Cancer			0 No scan	0 No scan	0 No scan			0	0	0							0 Exclude	0 No delay	3 High prob (>=65%)	0	0	1		0	0	0	1	9
350	49	0 Male	32.19	1 Smoker	17	5	4	0 Not spiculated	1 Yes upper lobe	0 No fam hx lung cancer	Yes COPD/emphysema	0 Not solid	0 Not non-solid	Part-Solid	.27			0 No cancer	0 Non-adherent	1 Inadequate follow-up		0 No referral to pulmonary	0 No referral to thoracic surgery	1 yes ct performed	1 yes ct performed	0 No scan	0 No PET		0	0	0	0 No biopsy	0 No complication		0 No surgery	0 No surgery for benign	0 No non-surg bx for benign	1 Include	0 No delay	1 Low prob (<10%)	1	0	0	2 Part-solid	1	0	0	0	4
351	85	1 Female	23.24	0 Non smoker	0	2	7	0 Not spiculated	0 Not upper lobe	0 No fam hx lung cancer	No COPD/emphysema	Solid	0 Not non-solid	0 Not part-solid	3.61			0 No cancer	0 Non-adherent	1 Inadequate follow-up		0 No referral to pulmonary	0 No referral to thoracic surgery	0 No scan	0 No scan	0 No scan	0 No PET		0	0	0	0 No biopsy	0 No complication		0 No surgery	0 No surgery for benign	0 No non-surg bx for benign	1 Include	0 No delay	1 Low prob (<10%)	1	0	0	1 Solid	0	0	0	1	8
352	40	1 Female	29.29	0 Non smoker	0	1	28	0 Not spiculated	0 Not upper lobe	0 No fam hx lung cancer	No COPD/emphysema	Solid	0 Not non-solid	0 Not part-solid	21.65	No growth	Granuloma	0 No cancer	1 Adherent			1 Yes referral to pulmonary	0 No referral to thoracic surgery	1 yes ct performed	1 yes ct performed	1 yes ct performed	1 Yes PET	Positive	0	0	1	1 Yes biopsy	1 Yes complication	2 Non surgical biopsy for benign	0 No surgery	0 No surgery for benign	1 Yes non-surg bx for benign	1 Include	0 No delay	2 Mod prob (>=10 but <65%)	0	1	0	1 Solid	1	0	0	0	4
353	48	1 Female	16.48	1 Smoker	26	2	6	0 Not spiculated	1 Yes upper lobe	0 No fam hx lung cancer	Yes COPD/emphysema	Solid	0 Not non-solid	0 Not part-solid	1.99						4 Followed outside physician			0 No scan	0 No scan	0 No scan			0	0	0							0 Exclude	0 No delay	1 Low prob (<10%)	1	0	0	1 Solid	1	0	0	0	4
354		0 Male			0																3 Cancer			0 No scan	0 No scan	0 No scan			0	0	0							0 Exclude	0 No delay	3 High prob (>=65%)	0	0	1		0	0	0	1	9
355	68	1 Female	30.64	1 Smoker	104	8	19	1 Spiculated	1 Yes upper lobe	1 Yes family hx lung ca	Yes COPD/emphysema	Solid	0 Not non-solid	0 Not part-solid	57.31	Growth	presumed non-small cell lung cancer	1 Yes cancer	1 Adherent			1 Yes referral to pulmonary	0 No referral to thoracic surgery	1 yes ct performed	1 yes ct performed	0 No scan	1 Yes PET	Positive	0	0	1	0 No biopsy	0 No complication		0 No surgery	0 No surgery for benign	0 No non-surg bx for benign	1 Include	0 No delay	2 Mod prob (>=10 but <65%)	0	1	0	1 Solid	0	0	1	0	6
356		0 Male			0																3 Cancer			0 No scan	0 No scan	0 No scan			0	0	0							0 Exclude	0 No delay	3 High prob (>=65%)	0	0	1		0	0	0	1	9
357	54	0 Male	26.14	0 Non smoker	0	8	5	0 Not spiculated	0 Not upper lobe	0 No fam hx lung cancer	No COPD/emphysema	Solid	0 Not non-solid	0 Not part-solid	.16	No growth	tuberculosis (Unknown)	0 No cancer	0 Non-adherent	1 Inadequate follow-up		0 No referral to pulmonary	0 No referral to thoracic surgery	1 yes ct performed	0 No scan	0 No scan	0 No PET		0	0	0	0 No biopsy	0 No complication		0 No surgery	0 No surgery for benign	0 No non-surg bx for benign	1 Include	0 No delay	1 Low prob (<10%)	1	0	0	1 Solid	0	1	0	0	5
358	77	1 Female	29.95	0 Non smoker	0	1	6	0 Not spiculated	0 Not upper lobe	0 No fam hx lung cancer	No COPD/emphysema	Solid	0 Not non-solid	0 Not part-solid	1.9						4 Followed outside physician	0 No referral to pulmonary	0 No referral to thoracic surgery	0 No scan	0 No scan	0 No scan	0 No PET		0	0	0	0 No biopsy	0 No complication		0 No surgery			0 Exclude	0 No delay	1 Low prob (<10%)	1	0	0	1 Solid	0	0	1	0	7
359	56	0 Male	27.04	0 Non smoker	0	8	11	0 Not spiculated	1 Yes upper lobe	0 No fam hx lung cancer	No COPD/emphysema	Solid	0 Not non-solid	0 Not part-solid	3.71		sarcoid	0 No cancer	0 Non-adherent	2 Benign Procedure		1 Yes referral to pulmonary	0 No referral to thoracic surgery	0 No scan	0 No scan	0 No scan	1 Yes PET	Positive	0	0	1	1 Yes biopsy	1 Yes complication	1 Surgery benign disease	1 Yes surgery	1 Yes surgery for benign	1 Yes non-surg bx for benign	1 Include	0 No delay	1 Low prob (<10%)	1	0	0	1 Solid	0	1	0	0	5
360		1 Female			0																1 No nodule			0 No scan	0 No scan	0 No scan			0	0	0							0 Exclude	0 No delay	3 High prob (>=65%)	0	0	1		0	0	0	1	9
361		1 Female			0																3 Cancer			0 No scan	0 No scan	0 No scan			0	0	0							0 Exclude	0 No delay	3 High prob (>=65%)	0	0	1		0	0	0	1	9
362		0 Male			0																3 Cancer			0 No scan	0 No scan	0 No scan			0	0	0							0 Exclude	0 No delay	3 High prob (>=65%)	0	0	1		0	0	0	1	9
363	57	0 Male	21.56	0 Non smoker	0	1	3	0 Not spiculated	0 Not upper lobe	0 No fam hx lung cancer	No COPD/emphysema	Solid	0 Not non-solid	0 Not part-solid	.03	No growth	benign	0 No cancer	1 Adherent			0 No referral to pulmonary	0 No referral to thoracic surgery	1 yes ct performed	0 No scan	0 No scan	0 No PET		0	0	0	0 No biopsy	0 No complication		0 No surgery	0 No surgery for benign	0 No non-surg bx for benign	1 Include	0 No delay	1 Low prob (<10%)	1	0	0	1 Solid	0	1	0	0	5
364		1 Female			0																3 Cancer			0 No scan	0 No scan	0 No scan			0	0	0							0 Exclude	0 No delay	3 High prob (>=65%)	0	0	1		0	0	0	1	9
365	42	0 Male	19.75	0 Non smoker	0	4	4	0 Not spiculated	1 Yes upper lobe	0 No fam hx lung cancer	No COPD/emphysema	0 Not solid	Non-Solid	0 Not part-solid	.11	No growth					1 No nodule	0 No referral to pulmonary		1 yes ct performed	1 yes ct performed	0 No scan			0	0	0							0 Exclude	0 No delay	1 Low prob (<10%)	1	0	0	3 Non-solid	1	0	0	0	4
366	56	1 Female	40.29	1 Smoker	40	1	4	0 Not spiculated	0 Not upper lobe	0 No fam hx lung cancer	Yes COPD/emphysema	Solid	0 Not non-solid	0 Not part-solid	.3			0 No cancer	0 Non-adherent	1 Inadequate follow-up		0 No referral to pulmonary	0 No referral to thoracic surgery	0 No scan	0 No scan	0 No scan	0 No PET		0	0	0	0 No biopsy	0 No complication		0 No surgery	0 No surgery for benign	0 No non-surg bx for benign	1 Include	0 No delay	1 Low prob (<10%)	1	0	0	1 Solid	0	1	0	0	5
367		1 Female			0																3 Cancer			0 No scan	0 No scan	0 No scan			0	0	0							0 Exclude	0 No delay	3 High prob (>=65%)	0	0	1		0	0	0	1	9
368	29	1 Female	24.02	0 Non smoker	0	1	4	0 Not spiculated	0 Not upper lobe	0 No fam hx lung cancer	No COPD/emphysema	Solid	0 Not non-solid	0 Not part-solid	.1	No growth	benign	0 No cancer	1 Adherent			0 No referral to pulmonary	0 No referral to thoracic surgery	1 yes ct performed	0 No scan	0 No scan	0 No PET		0	0	0	0 No biopsy	0 No complication		0 No surgery	0 No surgery for benign	0 No non-surg bx for benign	1 Include	0 No delay	1 Low prob (<10%)	1	0	0	1 Solid	1	0	0	0	2
369		0 Male			0																3 Cancer			0 No scan	0 No scan	0 No scan			0	0	0							0 Exclude	0 No delay	3 High prob (>=65%)	0	0	1		0	0	0	1	9
370		0 Male			0																3 Cancer			0 No scan	0 No scan	0 No scan			0	0	0							0 Exclude	0 No delay	3 High prob (>=65%)	0	0	1		0	0	0	1	9
371	81	0 Male	20.85	1 Smoker	60	2	17	1 Spiculated	0 Not upper lobe	0 No fam hx lung cancer	Yes COPD/emphysema	Solid	0 Not non-solid	0 Not part-solid	35.12	Growth	adenocarcinoma	1 Yes cancer	1 Adherent			0 No referral to pulmonary	1 Yes referral to thoracic surgery	1 yes ct performed	0 No scan	0 No scan	1 Yes PET	Positive	0	0	1	1 Yes biopsy	0 No complication		1 Yes surgery	0 No surgery for benign	0 No non-surg bx for benign	1 Include	0 No delay	2 Mod prob (>=10 but <65%)	0	1	0	1 Solid	0	0	0	1	8
372		1 Female			0																3 Cancer			0 No scan	0 No scan	0 No scan			0	0	0							0 Exclude	0 No delay	3 High prob (>=65%)	0	0	1		0	0	0	1	9
373		1 Female			0																3 Cancer			0 No scan	0 No scan	0 No scan			0	0	0							0 Exclude	0 No delay	3 High prob (>=65%)	0	0	1		0	0	0	1	9
374	58	0 Male	25.96	1 Smoker	70.5	4	5	0 Not spiculated	1 Yes upper lobe	0 No fam hx lung cancer	Yes COPD/emphysema	Solid	0 Not non-solid	0 Not part-solid	.64	No growth	benign	0 No cancer	1 Adherent			0 No referral to pulmonary	0 No referral to thoracic surgery	1 yes ct performed	1 yes ct performed	0 No scan	0 No PET		0	0	0	0 No biopsy	0 No complication		0 No surgery	0 No surgery for benign	0 No non-surg bx for benign	1 Include	0 No delay	1 Low prob (<10%)	1	0	0	1 Solid	0	1	0	0	5
375		1 Female			0																3 Cancer			0 No scan	0 No scan	0 No scan			0	0	0							0 Exclude	0 No delay	3 High prob (>=65%)	0	0	1		0	0	0	1	9
376		0 Male			0																7 Limited life expectancy			0 No scan	0 No scan	0 No scan			0	0	0							0 Exclude	0 No delay	3 High prob (>=65%)	0	0	1		0	0	0	1	9
377	43	0 Male	26.04	1 Smoker		2	18	0 Not spiculated	1 Yes upper lobe	0 No fam hx lung cancer	No COPD/emphysema	Solid	0 Not non-solid	0 Not part-solid	11.9						4 Followed outside physician	0 No referral to pulmonary	0 No referral to thoracic surgery	0 No scan	0 No scan	0 No scan	0 No PET		0	0	0	0 No biopsy	0 No complication		0 No surgery	0 No surgery for benign	0 No non-surg bx for benign	0 Exclude	0 No delay	2 Mod prob (>=10 but <65%)	0	1	0	1 Solid	1	0	0	0	4
378		1 Female			0																3 Cancer			0 No scan	0 No scan	0 No scan			0	0	0							0 Exclude	0 No delay	3 High prob (>=65%)	0	0	1		0	0	0	1	9
379		0 Male			0																1 No nodule			0 No scan	0 No scan	0 No scan			0	0	0							0 Exclude	0 No delay	3 High prob (>=65%)	0	0	1		0	0	0	1	9
380	51	1 Female	34.75	1 Smoker	30	3	6	0 Not spiculated	1 Yes upper lobe	0 No fam hx lung cancer	No COPD/emphysema	Solid	0 Not non-solid	0 Not part-solid	1.48						4 Followed outside physician	0 No referral to pulmonary	0 No referral to thoracic surgery	0 No scan	0 No scan	0 No scan	0 No PET		0	0	0	0 No biopsy	0 No complication		0 No surgery			0 Exclude	0 No delay	1 Low prob (<10%)	1	0	0	1 Solid	0	1	0	0	5
381		0 Male			0																4 Followed outside physician			0 No scan	0 No scan	0 No scan			0	0	0							0 Exclude	0 No delay	3 High prob (>=65%)	0	0	1		0	0	0	1	9
382	77	1 Female		1 Smoker	60	4	6	0 Not spiculated	1 Yes upper lobe	0 No fam hx lung cancer	Yes COPD/emphysema	Solid	0 Not non-solid	0 Not part-solid	3.75						4 Followed outside physician	0 No referral to pulmonary	0 No referral to thoracic surgery	0 No scan	0 No scan	0 No scan	0 No PET		0	0	0	0 No biopsy	0 No complication		0 No surgery			0 Exclude	0 No delay	1 Low prob (<10%)	1	0	0	1 Solid	0	0	1	0	7
383		1 Female			0																3 Cancer			0 No scan	0 No scan	0 No scan			0	0	0							0 Exclude	0 No delay	3 High prob (>=65%)	0	0	1		0	0	0	1	9
384		0 Male			0																3 Cancer			0 No scan	0 No scan	0 No scan			0	0	0							0 Exclude	0 No delay	3 High prob (>=65%)	0	0	1		0	0	0	1	9
385	54	0 Male	30.54	1 Smoker	48	1		0 Not spiculated	1 Yes upper lobe	0 No fam hx lung cancer	No COPD/emphysema	Solid	0 Not non-solid	0 Not part-solid		No growth					1 No nodule	1 Yes referral to pulmonary	0 No referral to thoracic surgery	1 yes ct performed	0 No scan	0 No scan	0 No PET		0	0	0	0 No biopsy	0 No complication		0 No surgery			0 Exclude	0 No delay	3 High prob (>=65%)	0	0	1	1 Solid	0	1	0	0	5
386		1 Female			0																5 Calcified nodule			0 No scan	0 No scan	0 No scan			0	0	0							0 Exclude	0 No delay	3 High prob (>=65%)	0	0	1		0	0	0	1	9
387		0 Male			0																3 Cancer			0 No scan	0 No scan	0 No scan			0	0	0							0 Exclude	0 No delay	3 High prob (>=65%)	0	0	1		0	0	0	1	9
388	41	1 Female	25.92	1 Smoker	10	1	3	0 Not spiculated	1 Yes upper lobe	0 No fam hx lung cancer	No COPD/emphysema	Solid	0 Not non-solid	0 Not part-solid	.08	No growth		0 No cancer	1 Adherent			0 No referral to pulmonary	0 No referral to thoracic surgery	1 yes ct performed	1 yes ct performed	0 No scan	0 No PET		0	0	0	0 No biopsy	0 No complication		0 No surgery	0 No surgery for benign	0 No non-surg bx for benign	1 Include	0 No delay	1 Low prob (<10%)	1	0	0	1 Solid	1	0	0	0	4
389	59	0 Male	32.28	1 Smoker	15	2	4	0 Not spiculated	1 Yes upper lobe	0 No fam hx lung cancer	No COPD/emphysema	Solid	0 Not non-solid	0 Not part-solid	.23						4 Followed outside physician	0 No referral to pulmonary	0 No referral to thoracic surgery	0 No scan	0 No scan	0 No scan	0 No PET		0	0	0	0 No biopsy	0 No complication		0 No surgery			0 Exclude	0 No delay	1 Low prob (<10%)	1	0	0	1 Solid	0	1	0	0	5
390	64	1 Female		1 Smoker	0	1	3	0 Not spiculated	1 Yes upper lobe	0 No fam hx lung cancer	Yes COPD/emphysema	Solid	0 Not non-solid	0 Not part-solid	.19						4 Followed outside physician	0 No referral to pulmonary	0 No referral to thoracic surgery	0 No scan	0 No scan	0 No scan	0 No PET		0	0	0	0 No biopsy	0 No complication		0 No surgery			0 Exclude	0 No delay	1 Low prob (<10%)	1	0	0	1 Solid	0	1	0	0	6
391	73	0 Male	25.25	1 Smoker	40	4	7	0 Not spiculated	1 Yes upper lobe	0 No fam hx lung cancer	Yes COPD/emphysema	0 Not solid	0 Not non-solid	Part-Solid	4.5	No growth		0 No cancer	1 Adherent			1 Yes referral to pulmonary	0 No referral to thoracic surgery	1 yes ct performed	1 yes ct performed	1 yes ct performed	0 No PET		0	0	0	0 No biopsy	0 No complication		0 No surgery	0 No surgery for benign	0 No non-surg bx for benign	1 Include	0 No delay	1 Low prob (<10%)	1	0	0	2 Part-solid	0	0	1	0	7
392	39	1 Female	41.49	1 Smoker	1.5	4	4	0 Not spiculated	0 Not upper lobe	0 No fam hx lung cancer	No COPD/emphysema	Solid	0 Not non-solid	0 Not part-solid	.11	No growth		0 No cancer	1 Adherent			0 No referral to pulmonary	0 No referral to thoracic surgery	1 yes ct performed	0 No scan	0 No scan	0 No PET		0	0	0	0 No biopsy	0 No complication		0 No surgery	0 No surgery for benign	0 No non-surg bx for benign	1 Include	0 No delay	1 Low prob (<10%)	1	0	0	1 Solid	1	0	0	0	3
393	71	0 Male	31.78	1 Smoker	30	2	5	0 Not spiculated	1 Yes upper lobe	0 No fam hx lung cancer	Yes COPD/emphysema	Solid	0 Not non-solid	0 Not part-solid	1.1	No growth		0 No cancer	1 Adherent			0 No referral to pulmonary	0 No referral to thoracic surgery	1 yes ct performed	1 yes ct performed	0 No scan	0 No PET		0	0	0	0 No biopsy	0 No complication		0 No surgery	0 No surgery for benign	0 No non-surg bx for benign	1 Include	0 No delay	1 Low prob (<10%)	1	0	0	1 Solid	0	0	1	0	7
394		0 Male			0																3 Cancer			0 No scan	0 No scan	0 No scan			0	0	0							0 Exclude	0 No delay	3 High prob (>=65%)	0	0	1		0	0	0	1	9
395	74	1 Female	26.14	1 Smoker	53	1	15	1 Spiculated	0 Not upper lobe	1 Yes family hx lung ca	Yes COPD/emphysema	0 Not solid	0 Not non-solid	Part-Solid	56.42	Growth	adenocarcinoma	1 Yes cancer	1 Adherent			0 No referral to pulmonary	1 Yes referral to thoracic surgery	1 yes ct performed	0 No scan	0 No scan	1 Yes PET	Positive	0	0	1	1 Yes biopsy	0 No complication		1 Yes surgery	0 No surgery for benign	0 No non-surg bx for benign	1 Include	0 No delay	2 Mod prob (>=10 but <65%)	0	1	0	2 Part-solid	0	0	1	0	7
396		0 Male			0																3 Cancer			0 No scan	0 No scan	0 No scan			0	0	0							0 Exclude	0 No delay	3 High prob (>=65%)	0	0	1		0	0	0	1	9
397		1 Female			0																3 Cancer			0 No scan	0 No scan	0 No scan			0	0	0							0 Exclude	0 No delay	3 High prob (>=65%)	0	0	1		0	0	0	1	9
398		0 Male			0																3 Cancer			0 No scan	0 No scan	0 No scan			0	0	0							0 Exclude	0 No delay	3 High prob (>=65%)	0	0	1		0	0	0	1	9
399	56	0 Male	29.24	1 Smoker	10.5	2	7	0 Not spiculated	1 Yes upper lobe	0 No fam hx lung cancer	Yes COPD/emphysema	Solid	0 Not non-solid	0 Not part-solid	2.26	No growth	benign	0 No cancer	1 Adherent			0 No referral to pulmonary	0 No referral to thoracic surgery	1 yes ct performed	1 yes ct performed	0 No scan	0 No PET		0	0	0	0 No biopsy	0 No complication		0 No surgery	0 No surgery for benign	0 No non-surg bx for benign	1 Include	0 No delay	1 Low prob (<10%)	1	0	0	1 Solid	0	1	0	0	5
400		1 Female			0																8 Old nodule			0 No scan	0 No scan	0 No scan			0	0	0							0 Exclude	0 No delay	3 High prob (>=65%)	0	0	1		0	0	0	1	9
401		1 Female			0																1 No nodule			0 No scan	0 No scan	0 No scan			0	0	0							0 Exclude	0 No delay	3 High prob (>=65%)	0	0	1		0	0	0	1	9
402	72	1 Female	27.62	1 Smoker	24	2	15	1 Spiculated	1 Yes upper lobe	1 Yes family hx lung ca	No COPD/emphysema	0 Not solid	0 Not non-solid	Part-Solid	62.16		Poorly-differentiated adenocarcinoma; bronchoalveolar carcinoma (2 nodules, each malignant)	1 Yes cancer	1 Adherent			1 Yes referral to pulmonary	1 Yes referral to thoracic surgery	0 No scan	0 No scan	0 No scan	1 Yes PET	Positive	0	0	1	1 Yes biopsy	0 No complication		1 Yes surgery	0 No surgery for benign	0 No non-surg bx for benign	1 Include	0 No delay	2 Mod prob (>=10 but <65%)	0	1	0	2 Part-solid	0	0	1	0	7
403	39	1 Female	20.37	1 Smoker	12.5	1	2	0 Not spiculated	1 Yes upper lobe	0 No fam hx lung cancer	No COPD/emphysema	Solid	0 Not non-solid	0 Not part-solid	.01			0 No cancer	1 Adherent			0 No referral to pulmonary	0 No referral to thoracic surgery	0 No scan	0 No scan	0 No scan	0 No PET		0	0	0	0 No biopsy	0 No complication		0 No surgery	0 No surgery for benign	0 No non-surg bx for benign	1 Include	0 No delay	1 Low prob (<10%)	1	0	0	1 Solid	1	0	0	0	3
404	63	1 Female	37.55	1 Smoker	60	3	3	0 Not spiculated	1 Yes upper lobe	0 No fam hx lung cancer	Yes COPD/emphysema	0 Not solid	0 Not non-solid	Part-Solid	.23			0 No cancer	1 Adherent			1 Yes referral to pulmonary	0 No referral to thoracic surgery	1 yes ct performed	1 yes ct performed	0 No scan	0 No PET		0	0	0	0 No biopsy	0 No complication		0 No surgery	0 No surgery for benign	0 No non-surg bx for benign	1 Include	0 No delay	1 Low prob (<10%)	1	0	0	2 Part-solid	0	1	0	0	6
405	62	0 Male	30.38	1 Smoker	30	5	9	0 Not spiculated	0 Not upper lobe	0 No fam hx lung cancer	Yes COPD/emphysema	0 Not solid	0 Not non-solid	Part-Solid	3.35	No growth		0 No cancer	1 Adherent			0 No referral to pulmonary	0 No referral to thoracic surgery	1 yes ct performed	1 yes ct performed	1 yes ct performed	0 No PET		0	0	0	0 No biopsy	0 No complication		0 No surgery	0 No surgery for benign	0 No non-surg bx for benign	1 Include	0 No delay	1 Low prob (<10%)	1	0	0	2 Part-solid	0	1	0	0	6
406	60	0 Male	30.26	0 Non smoker	0	1	5	0 Not spiculated	0 Not upper lobe	0 No fam hx lung cancer	No COPD/emphysema	Solid	0 Not non-solid	0 Not part-solid	.33						4 Followed outside physician	0 No referral to pulmonary	0 No referral to thoracic surgery	0 No scan	0 No scan	0 No scan	0 No PET		0	0	0	0 No biopsy	0 No complication		0 No surgery	0 No surgery for benign	0 No non-surg bx for benign	0 Exclude	0 No delay	1 Low prob (<10%)	1	0	0	1 Solid	0	1	0	0	6
407	77	1 Female	19.13	0 Non smoker	0	2	28	0 Not spiculated	0 Not upper lobe	0 No fam hx lung cancer	No COPD/emphysema	0 Not solid	0 Not non-solid	Part-Solid	51.95	Growth	adenocarcinoma	1 Yes cancer	1 Adherent			0 No referral to pulmonary	1 Yes referral to thoracic surgery	1 yes ct performed	0 No scan	0 No scan	1 Yes PET	Positive	0	0	1	1 Yes biopsy	0 No complication		0 No surgery	0 No surgery for benign	0 No non-surg bx for benign	1 Include	0 No delay	2 Mod prob (>=10 but <65%)	0	1	0	2 Part-solid	0	0	1	0	7
408		0 Male			0																1 No nodule			0 No scan	0 No scan	0 No scan			0	0	0							0 Exclude	0 No delay	3 High prob (>=65%)	0	0	1		0	0	0	1	9
409	54	1 Female	17.33	1 Smoker	35	2	10	0 Not spiculated	0 Not upper lobe	0 No fam hx lung cancer	Yes COPD/emphysema	Solid	0 Not non-solid	0 Not part-solid	5.56	No growth	benign	0 No cancer	1 Adherent			1 Yes referral to pulmonary	0 No referral to thoracic surgery	1 yes ct performed	1 yes ct performed	0 No scan	0 No PET		0	0	0	0 No biopsy	0 No complication		0 No surgery	0 No surgery for benign	0 No non-surg bx for benign	1 Include	0 No delay	1 Low prob (<10%)	1	0	0	1 Solid	0	1	0	0	5
410	27	1 Female	25.39	1 Smoker	11	8	6	0 Not spiculated	1 Yes upper lobe	0 No fam hx lung cancer	No COPD/emphysema	0 Not solid	0 Not non-solid	Part-Solid	.72	No growth	benign	0 No cancer	1 Adherent		4 Followed outside physician	1 Yes referral to pulmonary	0 No referral to thoracic surgery	1 yes ct performed	1 yes ct performed	0 No scan	0 No PET		0	0	0	0 No biopsy	0 No complication		0 No surgery	0 No surgery for benign	0 No non-surg bx for benign	0 Exclude	0 No delay	1 Low prob (<10%)	1	0	0	2 Part-solid	1	0	0	0	2
411	52	0 Male	26.78	0 Non smoker	0	5	6	0 Not spiculated	0 Not upper lobe	0 No fam hx lung cancer	No COPD/emphysema	Solid	0 Not non-solid	0 Not part-solid	.37						4 Followed outside physician	0 No referral to pulmonary	0 No referral to thoracic surgery	0 No scan	0 No scan	0 No scan	0 No PET		0	0	0	0 No biopsy	0 No complication		0 No surgery			0 Exclude	0 No delay	1 Low prob (<10%)	1	0	0	1 Solid	0	1	0	0	5
412		0 Male			0																3 Cancer			0 No scan	0 No scan	0 No scan			0	0	0							0 Exclude	0 No delay	3 High prob (>=65%)	0	0	1		0	0	0	1	9
413	56	0 Male	38.25	0 Non smoker	0	2	12	0 Not spiculated	0 Not upper lobe	1 Yes family hx lung ca	No COPD/emphysema	0 Not solid	0 Not non-solid	Part-Solid	7.33	No growth		0 No cancer	1 Adherent			1 Yes referral to pulmonary	0 No referral to thoracic surgery	1 yes ct performed	0 No scan	0 No scan	0 No PET		0	0	0	0 No biopsy	0 No complication		0 No surgery	0 No surgery for benign	0 No non-surg bx for benign	1 Include	0 No delay	1 Low prob (<10%)	1	0	0	2 Part-solid	0	1	0	0	5
414	62	1 Female	26.75	1 Smoker	40	1	21	0 Not spiculated	1 Yes upper lobe	1 Yes family hx lung ca	Yes COPD/emphysema	Solid	0 Not non-solid	0 Not part-solid	52.92		carcinoid tumor	1 Yes cancer	1 Adherent			0 No referral to pulmonary	1 Yes referral to thoracic surgery	0 No scan	0 No scan	0 No scan	1 Yes PET	Positive	0	0	1	1 Yes biopsy	0 No complication		1 Yes surgery	0 No surgery for benign	0 No non-surg bx for benign	1 Include	0 No delay	2 Mod prob (>=10 but <65%)	0	1	0	1 Solid	0	1	0	0	6
415		0 Male			0																3 Cancer			0 No scan	0 No scan	0 No scan			0	0	0							0 Exclude	0 No delay	3 High prob (>=65%)	0	0	1		0	0	0	1	9
416		0 Male			0																3 Cancer			0 No scan	0 No scan	0 No scan			0	0	0							0 Exclude	0 No delay	3 High prob (>=65%)	0	0	1		0	0	0	1	9
417	60	0 Male	27.17	0 Non smoker	0	1	4	0 Not spiculated	0 Not upper lobe	0 No fam hx lung cancer	No COPD/emphysema	Solid	0 Not non-solid	0 Not part-solid	.14			0 No cancer	0 Non-adherent	1 Inadequate follow-up		0 No referral to pulmonary	0 No referral to thoracic surgery	0 No scan	0 No scan	0 No scan	0 No PET		0	0	0	0 No biopsy	0 No complication		0 No surgery	0 No surgery for benign	0 No non-surg bx for benign	1 Include	0 No delay	1 Low prob (<10%)	1	0	0	1 Solid	0	1	0	0	6
418		0 Male			0																3 Cancer			0 No scan	0 No scan	0 No scan			0	0	0							0 Exclude	0 No delay	3 High prob (>=65%)	0	0	1		0	0	0	1	9
419	52	1 Female	21.45	0 Non smoker	0	1	5	0 Not spiculated	1 Yes upper lobe	0 No fam hx lung cancer	No COPD/emphysema	Solid	0 Not non-solid	0 Not part-solid	.93						4 Followed outside physician	0 No referral to pulmonary	0 No referral to thoracic surgery	0 No scan	0 No scan	0 No scan	0 No PET		0	0	0	0 No biopsy	0 No complication		0 No surgery			0 Exclude	0 No delay	1 Low prob (<10%)	1	0	0	1 Solid	0	1	0	0	5
420	70	0 Male	29.37	1 Smoker	30	4	7	0 Not spiculated	1 Yes upper lobe	0 No fam hx lung cancer	Yes COPD/emphysema	Solid	0 Not non-solid	0 Not part-solid	2.83						4 Followed outside physician	1 Yes referral to pulmonary	0 No referral to thoracic surgery	1 yes ct performed	0 No scan	0 No scan	0 No PET		0	0	0	0 No biopsy	0 No complication		0 No surgery			0 Exclude	0 No delay	1 Low prob (<10%)	1	0	0	1 Solid	0	0	1	0	7
421		1 Female			0																1 No nodule			0 No scan	0 No scan	0 No scan			0	0	0							0 Exclude	0 No delay	3 High prob (>=65%)	0	0	1		0	0	0	1	9
422	38	1 Female	31.64	0 Non smoker	0	4	3	0 Not spiculated	1 Yes upper lobe	0 No fam hx lung cancer	No COPD/emphysema	0 Not solid	0 Not non-solid	Part-Solid	.08	No growth	benign	0 No cancer	1 Adherent			0 No referral to pulmonary	0 No referral to thoracic surgery	1 yes ct performed	1 yes ct performed	0 No scan	0 No PET		0	0	0	0 No biopsy	0 No complication		0 No surgery	0 No surgery for benign	0 No non-surg bx for benign	1 Include	0 No delay	1 Low prob (<10%)	1	0	0	2 Part-solid	1	0	0	0	3
423	78	1 Female	19.92	1 Smoker	30	6	7	0 Not spiculated	1 Yes upper lobe	0 No fam hx lung cancer	Yes COPD/emphysema	Solid	0 Not non-solid	0 Not part-solid	5.38	No growth	benign	0 No cancer	1 Adherent			1 Yes referral to pulmonary	0 No referral to thoracic surgery	1 yes ct performed	1 yes ct performed	1 yes ct performed	0 No PET		0	0	0	0 No biopsy	0 No complication		0 No surgery	0 No surgery for benign	0 No non-surg bx for benign	1 Include	0 No delay	1 Low prob (<10%)	1	0	0	1 Solid	0	0	1	0	7
424		1 Female			0																3 Cancer			0 No scan	0 No scan	0 No scan			0	0	0							0 Exclude	0 No delay	3 High prob (>=65%)	0	0	1		0	0	0	1	9
425	59	0 Male	29.68	1 Smoker	60	1	8	0 Not spiculated	1 Yes upper lobe	0 No fam hx lung cancer	Yes COPD/emphysema	0 Not solid	0 Not non-solid	Part-Solid	5.74						3 Cancer			0 No scan	0 No scan	0 No scan			0	0	0							0 Exclude	0 No delay	1 Low prob (<10%)	1	0	0	2 Part-solid	0	1	0	0	5
426		0 Male			0																3 Cancer			0 No scan	0 No scan	0 No scan			0	0	0							0 Exclude	0 No delay	3 High prob (>=65%)	0	0	1		0	0	0	1	9
427		1 Female			0																3 Cancer			0 No scan	0 No scan	0 No scan			0	0	0							0 Exclude	0 No delay	3 High prob (>=65%)	0	0	1		0	0	0	1	9
428		1 Female			0																4 Followed outside physician			0 No scan	0 No scan	0 No scan			0	0	0							0 Exclude	0 No delay	3 High prob (>=65%)	0	0	1		0	0	0	1	9
429		0 Male			0																3 Cancer			0 No scan	0 No scan	0 No scan			0	0	0							0 Exclude	0 No delay	3 High prob (>=65%)	0	0	1		0	0	0	1	9
430	73	1 Female	27.12	1 Smoker	18.75	4	7	0 Not spiculated	0 Not upper lobe	0 No fam hx lung cancer	No COPD/emphysema	Solid	0 Not non-solid	0 Not part-solid	2.23	No growth	benign	0 No cancer	1 Adherent			0 No referral to pulmonary	0 No referral to thoracic surgery	1 yes ct performed	1 yes ct performed	0 No scan	0 No PET		0	0	0	0 No biopsy	0 No complication		0 No surgery	0 No surgery for benign	0 No non-surg bx for benign	1 Include	0 No delay	1 Low prob (<10%)	1	0	0	1 Solid	0	0	1	0	7
431		1 Female			0																4 Followed outside physician			0 No scan	0 No scan	0 No scan			0	0	0							0 Exclude	0 No delay	3 High prob (>=65%)	0	0	1		0	0	0	1	9
432		0 Male			0																3 Cancer			0 No scan	0 No scan	0 No scan			0	0	0							0 Exclude	0 No delay	3 High prob (>=65%)	0	0	1		0	0	0	1	9
433		0 Male			0																3 Cancer			0 No scan	0 No scan	0 No scan			0	0	0							0 Exclude	0 No delay	3 High prob (>=65%)	0	0	1		0	0	0	1	9
434		0 Male			0																3 Cancer			0 No scan	0 No scan	0 No scan			0	0	0							0 Exclude	0 No delay	3 High prob (>=65%)	0	0	1		0	0	0	1	9
435	58	0 Male	35.44	1 Smoker	60	4	7	0 Not spiculated	0 Not upper lobe	0 No fam hx lung cancer	Yes COPD/emphysema	Solid	0 Not non-solid	0 Not part-solid	1.08	No growth	benign	0 No cancer	1 Adherent			0 No referral to pulmonary	0 No referral to thoracic surgery	1 yes ct performed	1 yes ct performed	1 yes ct performed	0 No PET		0	0	0	0 No biopsy	0 No complication		0 No surgery	0 No surgery for benign	0 No non-surg bx for benign	1 Include	0 No delay	1 Low prob (<10%)	1	0	0	1 Solid	0	1	0	0	5
436		1 Female			0																3 Cancer			0 No scan	0 No scan	0 No scan			0	0	0							0 Exclude	0 No delay	3 High prob (>=65%)	0	0	1		0	0	0	1	9
437	85	1 Female	16.25	1 Smoker	60	1	7	0 Not spiculated	1 Yes upper lobe	0 No fam hx lung cancer	Yes COPD/emphysema	Solid	0 Not non-solid	0 Not part-solid	9.800000000000001	Growth					4 Followed outside physician			1 yes ct performed	0 No scan	0 No scan			0	0	0							0 Exclude	0 No delay	1 Low prob (<10%)	1	0	0	1 Solid	0	0	0	1	8
438		1 Female			0																6 Suspect metastatic disease			0 No scan	0 No scan	0 No scan			0	0	0							0 Exclude	0 No delay	3 High prob (>=65%)	0	0	1		0	0	0	1	9
439	74	0 Male	24.53	0 Non smoker	0	6	6	0 Not spiculated	1 Yes upper lobe	0 No fam hx lung cancer	No COPD/emphysema	Solid	0 Not non-solid	0 Not part-solid	1.24		benign	0 No cancer	0 Non-adherent	2 Benign Procedure		1 Yes referral to pulmonary	0 No referral to thoracic surgery	0 No scan	0 No scan	0 No scan	1 Yes PET	2 Intermediate	0	1	0	1 Yes biopsy	1 Yes complication	2 Non surgical biopsy for benign	0 No surgery	0 No surgery for benign	1 Yes non-surg bx for benign	1 Include	0 No delay	1 Low prob (<10%)	1	0	0	1 Solid	0	0	1	0	7
440		1 Female			0																4 Followed outside physician			0 No scan	0 No scan	0 No scan			0	0	0							0 Exclude	0 No delay	3 High prob (>=65%)	0	0	1		0	0	0	1	9
441		1 Female			0																3 Cancer			0 No scan	0 No scan	0 No scan			0	0	0							0 Exclude	0 No delay	3 High prob (>=65%)	0	0	1		0	0	0	1	9
442	43	1 Female	30.54	1 Smoker	1	1	7	0 Not spiculated	1 Yes upper lobe	0 No fam hx lung cancer	Yes COPD/emphysema	0 Not solid	0 Not non-solid	Part-Solid	4.38	No growth		0 No cancer	0 Non-adherent	1 Inadequate follow-up		1 Yes referral to pulmonary	0 No referral to thoracic surgery	1 yes ct performed	1 yes ct performed	0 No scan	0 No PET		0	0	0	0 No biopsy	0 No complication		0 No surgery	0 No surgery for benign	0 No non-surg bx for benign	1 Include	0 No delay	1 Low prob (<10%)	1	0	0	2 Part-solid	1	0	0	0	4
443	66	0 Male	32.58	1 Smoker	50	3	41	1 Spiculated	1 Yes upper lobe	0 No fam hx lung cancer	No COPD/emphysema	Solid	0 Not non-solid	0 Not part-solid	66.48999999999999		small cell cancer	1 Yes cancer	1 Adherent			0 No referral to pulmonary	1 Yes referral to thoracic surgery	0 No scan	0 No scan	0 No scan	1 Yes PET	Positive	0	0	1	1 Yes biopsy	0 No complication		1 Yes surgery	0 No surgery for benign	0 No non-surg bx for benign	1 Include	0 No delay	3 High prob (>=65%)	0	0	1	1 Solid	0	0	1	0	6
444	54	0 Male	34.43	1 Smoker	40	2	8	0 Not spiculated	0 Not upper lobe	0 No fam hx lung cancer	Yes COPD/emphysema	Solid	0 Not non-solid	0 Not part-solid	1.68	No growth		0 No cancer	1 Adherent			1 Yes referral to pulmonary	0 No referral to thoracic surgery	1 yes ct performed	1 yes ct performed	0 No scan	0 No PET		0	0	0	0 No biopsy	0 No complication		0 No surgery	0 No surgery for benign	0 No non-surg bx for benign	1 Include	0 No delay	1 Low prob (<10%)	1	0	0	1 Solid	0	1	0	0	5
445		1 Female			0																3 Cancer			0 No scan	0 No scan	0 No scan			0	0	0							0 Exclude	0 No delay	3 High prob (>=65%)	0	0	1		0	0	0	1	9
446		0 Male			0																6 Suspect metastatic disease			0 No scan	0 No scan	0 No scan			0	0	0							0 Exclude	0 No delay	3 High prob (>=65%)	0	0	1		0	0	0	1	9
447		0 Male			0																3 Cancer			0 No scan	0 No scan	0 No scan			0	0	0							0 Exclude	0 No delay	3 High prob (>=65%)	0	0	1		0	0	0	1	9
448		1 Female			0																3 Cancer			0 No scan	0 No scan	0 No scan			0	0	0							0 Exclude	0 No delay	3 High prob (>=65%)	0	0	1		0	0	0	1	9
449		1 Female			0																3 Cancer			0 No scan	0 No scan	0 No scan			0	0	0							0 Exclude	0 No delay	3 High prob (>=65%)	0	0	1		0	0	0	1	9
450	66	0 Male	30.13	0 Non smoker	0	1	5	0 Not spiculated	0 Not upper lobe	0 No fam hx lung cancer	No COPD/emphysema	Solid	0 Not non-solid	0 Not part-solid	.4	No growth	benign	0 No cancer	1 Adherent			1 Yes referral to pulmonary	0 No referral to thoracic surgery	1 yes ct performed	1 yes ct performed	1 yes ct performed	0 No PET		0	0	0	0 No biopsy	0 No complication		0 No surgery	0 No surgery for benign	0 No non-surg bx for benign	1 Include	0 No delay	1 Low prob (<10%)	1	0	0	1 Solid	0	0	1	0	6
451		1 Female			0																3 Cancer			0 No scan	0 No scan	0 No scan			0	0	0							0 Exclude	0 No delay	3 High prob (>=65%)	0	0	1		0	0	0	1	9
452	77	1 Female	41.56	1 Smoker	1	5	4	0 Not spiculated	1 Yes upper lobe	0 No fam hx lung cancer	No COPD/emphysema	Solid	0 Not non-solid	0 Not part-solid	.5600000000000001			0 No cancer	0 Non-adherent	1 Inadequate follow-up		0 No referral to pulmonary	0 No referral to thoracic surgery	1 yes ct performed	0 No scan	0 No scan	0 No PET		0	0	0	0 No biopsy	0 No complication		0 No surgery	0 No surgery for benign	0 No non-surg bx for benign	1 Include	0 No delay	1 Low prob (<10%)	1	0	0	1 Solid	0	0	1	0	7
453	79	1 Female	34.76	1 Smoker	15	1	19	1 Spiculated	1 Yes upper lobe	0 No fam hx lung cancer	Yes COPD/emphysema	0 Not solid	0 Not non-solid	Part-Solid	77.66	Growth	adenocarcinoma	1 Yes cancer	1 Adherent			1 Yes referral to pulmonary	1 Yes referral to thoracic surgery	1 yes ct performed	0 No scan	0 No scan	1 Yes PET	2 Intermediate	0	1	0	1 Yes biopsy	0 No complication		0 No surgery	0 No surgery for benign	0 No non-surg bx for benign	1 Include	0 No delay	3 High prob (>=65%)	0	0	1	2 Part-solid	0	0	1	0	7
454	84	1 Female	28.35	1 Smoker	30	3	13	0 Not spiculated	1 Yes upper lobe	0 No fam hx lung cancer	Yes COPD/emphysema	Solid	0 Not non-solid	0 Not part-solid	32.32	No growth	benign	0 No cancer	1 Adherent			0 No referral to pulmonary	0 No referral to thoracic surgery	1 yes ct performed	1 yes ct performed	0 No scan	0 No PET		0	0	0	0 No biopsy	0 No complication		0 No surgery	0 No surgery for benign	0 No non-surg bx for benign	1 Include	0 No delay	2 Mod prob (>=10 but <65%)	0	1	0	1 Solid	0	0	0	1	8
455	57	0 Male	26.85	0 Non smoker	0	2	4	0 Not spiculated	0 Not upper lobe	0 No fam hx lung cancer	No COPD/emphysema	0 Not solid	0 Not non-solid	Part-Solid	.17						4 Followed outside physician			0 No scan	0 No scan	0 No scan			0	0	0							0 Exclude	0 No delay	1 Low prob (<10%)	1	0	0	2 Part-solid	0	1	0	0	5
456	47	1 Female	40.75	1 Smoker	3	2	6	0 Not spiculated	0 Not upper lobe	0 No fam hx lung cancer	No COPD/emphysema	Solid	0 Not non-solid	0 Not part-solid	.75			0 No cancer	0 Non-adherent	1 Inadequate follow-up		0 No referral to pulmonary	0 No referral to thoracic surgery	0 No scan	0 No scan	0 No scan	0 No PET		0	0	0	0 No biopsy	0 No complication		0 No surgery	0 No surgery for benign	0 No non-surg bx for benign	1 Include	0 No delay	1 Low prob (<10%)	1	0	0	1 Solid	1	0	0	0	4
457		1 Female			0																3 Cancer			0 No scan	0 No scan	0 No scan			0	0	0							0 Exclude	0 No delay	3 High prob (>=65%)	0	0	1		0	0	0	1	9
458	49	1 Female	19.57	1 Smoker	49.5	3	6	1 Spiculated	1 Yes upper lobe	1 Yes family hx lung ca	Yes COPD/emphysema	Solid	0 Not non-solid	0 Not part-solid	5.2	No growth	benign	0 No cancer	1 Adherent			1 Yes referral to pulmonary	0 No referral to thoracic surgery	1 yes ct performed	1 yes ct performed	1 yes ct performed	0 No PET		0	0	0	0 No biopsy	0 No complication		0 No surgery	0 No surgery for benign	0 No non-surg bx for benign	1 Include	0 No delay	1 Low prob (<10%)	1	0	0	1 Solid	1	0	0	0	4
459	75	0 Male	22.86	1 Smoker	23.5	3	4	0 Not spiculated	1 Yes upper lobe	0 No fam hx lung cancer	Yes COPD/emphysema	Solid	0 Not non-solid	0 Not part-solid	.45	No growth	benign	0 No cancer	1 Adherent			0 No referral to pulmonary	0 No referral to thoracic surgery	1 yes ct performed	1 yes ct performed	0 No scan	0 No PET		0	0	0	0 No biopsy	0 No complication		0 No surgery	0 No surgery for benign	0 No non-surg bx for benign	1 Include	0 No delay	1 Low prob (<10%)	1	0	0	1 Solid	0	0	1	0	7
460		0 Male			0																1 No nodule			0 No scan	0 No scan	0 No scan			0	0	0							0 Exclude	0 No delay	3 High prob (>=65%)	0	0	1		0	0	0	1	9
461		1 Female			0																6 Suspect metastatic disease			0 No scan	0 No scan	0 No scan			0	0	0							0 Exclude	0 No delay	3 High prob (>=65%)	0	0	1		0	0	0	1	9
462		1 Female			0																3 Cancer			0 No scan	0 No scan	0 No scan			0	0	0							0 Exclude	0 No delay	3 High prob (>=65%)	0	0	1		0	0	0	1	9
463	56	0 Male	18.01	1 Smoker	20	1	23	1 Spiculated	1 Yes upper lobe	1 Yes family hx lung ca	Yes COPD/emphysema	Solid	0 Not non-solid	0 Not part-solid	56.43		Necrotizing granulomatous inflammation (benign)	0 No cancer	1 Adherent			1 Yes referral to pulmonary	1 Yes referral to thoracic surgery	0 No scan	0 No scan	0 No scan	1 Yes PET	2 Intermediate	0	1	0	1 Yes biopsy	1 Yes complication	1 Surgery benign disease	1 Yes surgery	1 Yes surgery for benign	0 No non-surg bx for benign	1 Include	0 No delay	2 Mod prob (>=10 but <65%)	0	1	0	1 Solid	0	1	0	0	5
464		0 Male			0																2 No CT			0 No scan	0 No scan	0 No scan			0	0	0							0 Exclude	0 No delay	3 High prob (>=65%)	0	0	1		0	0	0	1	9
465		1 Female			0																3 Cancer			0 No scan	0 No scan	0 No scan			0	0	0							0 Exclude	0 No delay	3 High prob (>=65%)	0	0	1		0	0	0	1	9
466	51	0 Male	26.5	1 Smoker	70	5	26	0 Not spiculated	1 Yes upper lobe	0 No fam hx lung cancer	Yes COPD/emphysema	0 Not solid	0 Not non-solid	Part-Solid	33.61	No growth	Necrotizing granulomatous inflammation (benign)	0 No cancer	1 Adherent			1 Yes referral to pulmonary	0 No referral to thoracic surgery	1 yes ct performed	1 yes ct performed	0 No scan	1 Yes PET	Positive	0	0	1	1 Yes biopsy	1 Yes complication	2 Non surgical biopsy for benign	0 No surgery	0 No surgery for benign	1 Yes non-surg bx for benign	1 Include	0 No delay	2 Mod prob (>=10 but <65%)	0	1	0	2 Part-solid	0	1	0	0	5
467	50	0 Male	60.04	1 Smoker	5	1	27	0 Not spiculated	0 Not upper lobe	0 No fam hx lung cancer	Yes COPD/emphysema	Solid	0 Not non-solid	0 Not part-solid	20.73	No growth	necrotizing granuloma (histoplasma)	0 No cancer	1 Adherent			1 Yes referral to pulmonary	1 Yes referral to thoracic surgery	1 yes ct performed	0 No scan	0 No scan	1 Yes PET	2 Intermediate	0	1	0	1 Yes biopsy	1 Yes complication	1 Surgery benign disease	1 Yes surgery	1 Yes surgery for benign	0 No non-surg bx for benign	1 Include	0 No delay	2 Mod prob (>=10 but <65%)	0	1	0	1 Solid	0	1	0	0	5
468		1 Female			0																3 Cancer			0 No scan	0 No scan	0 No scan			0	0	0							0 Exclude	0 No delay	3 High prob (>=65%)	0	0	1		0	0	0	1	9
469	63	0 Male			0																4 Followed outside physician			0 No scan	0 No scan	0 No scan			0	0	0							0 Exclude	0 No delay	3 High prob (>=65%)	0	0	1		0	1	0	0	6
470		0 Male			0																1 No nodule			0 No scan	0 No scan	0 No scan			0	0	0							0 Exclude	0 No delay	3 High prob (>=65%)	0	0	1		0	0	0	1	9
471	81	1 Female	22.67	1 Smoker	120	7	30	1 Spiculated	1 Yes upper lobe	0 No fam hx lung cancer	Yes COPD/emphysema	Solid	0 Not non-solid	0 Not part-solid	77.67		adenocarcinoma	1 Yes cancer	0 Non-adherent	3 Delay dx		0 No referral to pulmonary	1 Yes referral to thoracic surgery	0 No scan	0 No scan	0 No scan	1 Yes PET	Positive	0	0	1	1 Yes biopsy	1 Yes complication	3 month delay in diagnosis	1 Yes surgery	0 No surgery for benign	0 No non-surg bx for benign	1 Include	Yes delay	3 High prob (>=65%)	0	0	1	1 Solid	0	0	0	1	8
472		0 Male			0																1 No nodule			0 No scan	0 No scan	0 No scan			0	0	0							0 Exclude	0 No delay	3 High prob (>=65%)	0	0	1		0	0	0	1	9
473	56	0 Male	45.83	1 Smoker	70	3	7	0 Not spiculated	1 Yes upper lobe	0 No fam hx lung cancer	Yes COPD/emphysema	Solid	0 Not non-solid	0 Not part-solid	2.07	Growth	benign (rheumatoid nodules or granulomatous infection)	0 No cancer	0 Non-adherent	2 Benign Procedure		1 Yes referral to pulmonary	0 No referral to thoracic surgery	1 yes ct performed	0 No scan	0 No scan	1 Yes PET	2 Intermediate	0	1	0	1 Yes biopsy	1 Yes complication	2 Non surgical biopsy for benign	0 No surgery	0 No surgery for benign	1 Yes non-surg bx for benign	1 Include	0 No delay	1 Low prob (<10%)	1	0	0	1 Solid	0	1	0	0	5
474	85	0 Male	26.79	1 Smoker	70	1	50	0 Not spiculated	0 Not upper lobe	0 No fam hx lung cancer	Yes COPD/emphysema	Solid	0 Not non-solid	0 Not part-solid	64.94		presumed malignancy	1 Yes cancer			7 Limited life expectancy	1 Yes referral to pulmonary	0 No referral to thoracic surgery	0 No scan	0 No scan	0 No scan	1 Yes PET	Positive	0	0	1	0 No biopsy	0 No complication		0 No surgery	0 No surgery for benign	0 No non-surg bx for benign	0 Exclude	0 No delay	2 Mod prob (>=10 but <65%)	0	1	0	1 Solid	0	0	0	1	8
475	57	0 Male	36.15	1 Smoker	45	1	9	0 Not spiculated	0 Not upper lobe	0 No fam hx lung cancer	No COPD/emphysema	0 Not solid	0 Not non-solid	Part-Solid	3.02	No growth	benign (UIP)	0 No cancer	1 Adherent			1 Yes referral to pulmonary	0 No referral to thoracic surgery	1 yes ct performed	1 yes ct performed	0 No scan	0 No PET		0	0	0	0 No biopsy	0 No complication		0 No surgery	0 No surgery for benign	0 No non-surg bx for benign	1 Include	0 No delay	1 Low prob (<10%)	1	0	0	2 Part-solid	0	1	0	0	5
476		0 Male			0																3 Cancer			0 No scan	0 No scan	0 No scan			0	0	0							0 Exclude	0 No delay	3 High prob (>=65%)	0	0	1		0	0	0	1	9
477	59	0 Male			0																8 Old nodule			0 No scan	0 No scan	0 No scan			0	0	0							0 Exclude	0 No delay	3 High prob (>=65%)	0	0	1		0	1	0	0	5
478	53	0 Male	42.28	0 Non smoker	0	2	2	0 Not spiculated	1 Yes upper lobe	0 No fam hx lung cancer	No COPD/emphysema	Solid	0 Not non-solid	0 Not part-solid	.01	No growth		0 No cancer	1 Adherent			0 No referral to pulmonary	0 No referral to thoracic surgery	1 yes ct performed	0 No scan	0 No scan	0 No PET		0	0	0	0 No biopsy	0 No complication		0 No surgery	0 No surgery for benign	0 No non-surg bx for benign	1 Include	0 No delay	1 Low prob (<10%)	1	0	0	1 Solid	0	1	0	0	5
479	47	1 Female	42.33	1 Smoker	52.5	8	12	0 Not spiculated	0 Not upper lobe	0 No fam hx lung cancer	Yes COPD/emphysema	0 Not solid	Non-Solid	0 Not part-solid	3.95	No growth	coccidiomycosis	0 No cancer	1 Adherent			0 No referral to pulmonary	0 No referral to thoracic surgery	1 yes ct performed	1 yes ct performed	1 yes ct performed	0 No PET		0	0	0	0 No biopsy	0 No complication		0 No surgery	0 No surgery for benign	0 No non-surg bx for benign	1 Include	0 No delay	1 Low prob (<10%)	1	0	0	3 Non-solid	1	0	0	0	4
480		0 Male			0																3 Cancer			0 No scan	0 No scan	0 No scan			0	0	0							0 Exclude	0 No delay	3 High prob (>=65%)	0	0	1		0	0	0	1	9
481	59	1 Female	49.43	0 Non smoker	0	3	3	0 Not spiculated	0 Not upper lobe	0 No fam hx lung cancer	No COPD/emphysema	Solid	0 Not non-solid	0 Not part-solid	.05	No growth					1 No nodule	0 No referral to pulmonary	0 No referral to thoracic surgery	0 No scan	0 No scan	0 No scan	0 No PET		0	0	0	0 No biopsy	0 No complication		0 No surgery			0 Exclude	0 No delay	1 Low prob (<10%)	1	0	0	1 Solid	0	1	0	0	5
482	63	0 Male			0																8 Old nodule			0 No scan	0 No scan	0 No scan			0	0	0							0 Exclude	0 No delay	3 High prob (>=65%)	0	0	1		0	1	0	0	6
483	68	1 Female	32.5	1 Smoker	10	8	19	0 Not spiculated	1 Yes upper lobe	1 Yes family hx lung ca	No COPD/emphysema	0 Not solid	0 Not non-solid	Part-Solid	40.11	Growth	lung adenocarcinoma	1 Yes cancer	1 Adherent			0 No referral to pulmonary	1 Yes referral to thoracic surgery	1 yes ct performed	0 No scan	0 No scan	1 Yes PET	2 Intermediate	0	1	0	1 Yes biopsy	0 No complication		1 Yes surgery	0 No surgery for benign	0 No non-surg bx for benign	1 Include	0 No delay	2 Mod prob (>=10 but <65%)	0	1	0	2 Part-solid	0	0	1	0	6
484		0 Male			0																3 Cancer			0 No scan	0 No scan	0 No scan			0	0	0							0 Exclude	0 No delay	3 High prob (>=65%)	0	0	1		0	0	0	1	9
485		1 Female			0																3 Cancer			0 No scan	0 No scan	0 No scan			0	0	0							0 Exclude	0 No delay	3 High prob (>=65%)	0	0	1		0	0	0	1	9
486	52	0 Male	32.86	1 Smoker	40	8	60	0 Not spiculated	0 Not upper lobe	0 No fam hx lung cancer	No COPD/emphysema	0 Not solid	0 Not non-solid	Part-Solid	33.11		necrotic tissue -- vasculitis NOS	0 No cancer	1 Adherent			1 Yes referral to pulmonary	0 No referral to thoracic surgery	0 No scan	0 No scan	0 No scan	1 Yes PET	Positive	0	0	1	1 Yes biopsy	1 Yes complication	2 Non surgical biopsy for benign	0 No surgery	0 No surgery for benign	1 Yes non-surg bx for benign	1 Include	0 No delay	2 Mod prob (>=10 but <65%)	0	1	0	2 Part-solid	0	1	0	0	5
487		0 Male			0																6 Suspect metastatic disease			0 No scan	0 No scan	0 No scan			0	0	0							0 Exclude	0 No delay	3 High prob (>=65%)	0	0	1		0	0	0	1	9
488		1 Female			0																3 Cancer			0 No scan	0 No scan	0 No scan			0	0	0							0 Exclude	0 No delay	3 High prob (>=65%)	0	0	1		0	0	0	1	9
489		1 Female			0																1 No nodule			0 No scan	0 No scan	0 No scan			0	0	0							0 Exclude	0 No delay	3 High prob (>=65%)	0	0	1		0	0	0	1	9
490		0 Male			0																1 No nodule			0 No scan	0 No scan	0 No scan			0	0	0							0 Exclude	0 No delay	3 High prob (>=65%)	0	0	1		0	0	0	1	9
491		0 Male			0																3 Cancer			0 No scan	0 No scan	0 No scan			0	0	0							0 Exclude	0 No delay	3 High prob (>=65%)	0	0	1		0	0	0	1	9
492	73	0 Male	24.69	1 Smoker	50	2	13	1 Spiculated	0 Not upper lobe	0 No fam hx lung cancer	Yes COPD/emphysema	Solid	0 Not non-solid	0 Not part-solid	19.1	Growth	adenocarcinoma	1 Yes cancer	1 Adherent			0 No referral to pulmonary	1 Yes referral to thoracic surgery	1 yes ct performed	0 No scan	0 No scan	1 Yes PET	Positive	0	0	1	1 Yes biopsy	0 No complication		1 Yes surgery	0 No surgery for benign	0 No non-surg bx for benign	1 Include	0 No delay	2 Mod prob (>=10 but <65%)	0	1	0	1 Solid	0	0	1	0	7
493	68	1 Female	28.87	0 Non smoker	0																1 No nodule			0 No scan	0 No scan	0 No scan			0	0	0							0 Exclude	0 No delay	3 High prob (>=65%)	0	0	1		0	0	1	0	6
494	71	1 Female	26.75	1 Smoker	56	5	40	1 Spiculated	1 Yes upper lobe	1 Yes family hx lung ca	Yes COPD/emphysema	0 Not solid	0 Not non-solid	Part-Solid	90.17		adenocarcinoma	1 Yes cancer	1 Adherent			1 Yes referral to pulmonary	0 No referral to thoracic surgery	0 No scan	0 No scan	0 No scan	1 Yes PET	Positive	0	0	1	1 Yes biopsy	0 No complication		1 Yes surgery	0 No surgery for benign	0 No non-surg bx for benign	1 Include	0 No delay	3 High prob (>=65%)	0	0	1	2 Part-solid	0	0	1	0	7
495		1 Female			0																3 Cancer			0 No scan	0 No scan	0 No scan			0	0	0							0 Exclude	0 No delay	3 High prob (>=65%)	0	0	1		0	0	0	1	9
496		1 Female			0																1 No nodule			0 No scan	0 No scan	0 No scan			0	0	0							0 Exclude	0 No delay	3 High prob (>=65%)	0	0	1		0	0	0	1	9
497		0 Male			0																3 Cancer			0 No scan	0 No scan	0 No scan			0	0	0							0 Exclude	0 No delay	3 High prob (>=65%)	0	0	1		0	0	0	1	9
498		0 Male			0																3 Cancer			0 No scan	0 No scan	0 No scan			0	0	0							0 Exclude	0 No delay	3 High prob (>=65%)	0	0	1		0	0	0	1	9
499		0 Male			0																3 Cancer			0 No scan	0 No scan	0 No scan			0	0	0							0 Exclude	0 No delay	3 High prob (>=65%)	0	0	1		0	0	0	1	9
500		1 Female			0																3 Cancer			0 No scan	0 No scan	0 No scan			0	0	0							0 Exclude	0 No delay	3 High prob (>=65%)	0	0	1		0	0	0	1	9
501		1 Female			0																3 Cancer			0 No scan	0 No scan	0 No scan			0	0	0							0 Exclude	0 No delay	3 High prob (>=65%)	0	0	1		0	0	0	1	9
502		0 Male			0																3 Cancer			0 No scan	0 No scan	0 No scan			0	0	0							0 Exclude	0 No delay	3 High prob (>=65%)	0	0	1		0	0	0	1	9
503		1 Female			0																1 No nodule			0 No scan	0 No scan	0 No scan			0	0	0							0 Exclude	0 No delay	3 High prob (>=65%)	0	0	1		0	0	0	1	9
504	23	1 Female	21.25	1 Smoker	6	5	22	0 Not spiculated	1 Yes upper lobe	0 No fam hx lung cancer	No COPD/emphysema	0 Not solid	0 Not non-solid	Part-Solid	18.85	Growth	asperigillus (from autopsy)	0 No cancer	1 Adherent			1 Yes referral to pulmonary	0 No referral to thoracic surgery	1 yes ct performed	1 yes ct performed	1 yes ct performed	0 No PET		0	0	0	0 No biopsy	0 No complication		0 No surgery	0 No surgery for benign	0 No non-surg bx for benign	1 Include	0 No delay	2 Mod prob (>=10 but <65%)	0	1	0	2 Part-solid	1	0	0	0	2
505		1 Female			0																4 Followed outside physician			0 No scan	0 No scan	0 No scan			0	0	0							0 Exclude	0 No delay	3 High prob (>=65%)	0	0	1		0	0	0	1	9
506		0 Male			0																3 Cancer			0 No scan	0 No scan	0 No scan			0	0	0							0 Exclude	0 No delay	3 High prob (>=65%)	0	0	1		0	0	0	1	9
507	85	1 Female	22.48	0 Non smoker	0	6	15	0 Not spiculated	0 Not upper lobe	0 No fam hx lung cancer	No COPD/emphysema	Solid	0 Not non-solid	0 Not part-solid	17.54	No growth	unknown	0 No cancer	1 Adherent			1 Yes referral to pulmonary	0 No referral to thoracic surgery	1 yes ct performed	1 yes ct performed	0 No scan	0 No PET		0	0	0	0 No biopsy	0 No complication		0 No surgery	0 No surgery for benign	0 No non-surg bx for benign	1 Include	0 No delay	2 Mod prob (>=10 but <65%)	0	1	0	1 Solid	0	0	0	1	8
508		1 Female			0																3 Cancer			0 No scan	0 No scan	0 No scan			0	0	0							0 Exclude	0 No delay	3 High prob (>=65%)	0	0	1		0	0	0	1	9
509		1 Female			0																3 Cancer			0 No scan	0 No scan	0 No scan			0	0	0							0 Exclude	0 No delay	3 High prob (>=65%)	0	0	1		0	0	0	1	9
510	58	1 Female			0																4 Followed outside physician			0 No scan	0 No scan	0 No scan			0	0	0							0 Exclude	0 No delay	3 High prob (>=65%)	0	0	1		0	1	0	0	5
511	54	1 Female	36.15	1 Smoker	7.5	1	15	0 Not spiculated	1 Yes upper lobe	1 Yes family hx lung ca	No COPD/emphysema	Solid	0 Not non-solid	0 Not part-solid	24.94		carcinoid tumor	1 Yes cancer	1 Adherent			1 Yes referral to pulmonary	0 No referral to thoracic surgery	0 No scan	0 No scan	0 No scan	1 Yes PET	Positive	0	0	1	1 Yes biopsy	0 No complication		0 No surgery	0 No surgery for benign	0 No non-surg bx for benign	1 Include	0 No delay	2 Mod prob (>=10 but <65%)	0	1	0	1 Solid	0	1	0	0	5
512	52	0 Male	25.77	0 Non smoker	0	1	5	0 Not spiculated	0 Not upper lobe	1 Yes family hx lung ca	No COPD/emphysema	Solid	0 Not non-solid	0 Not part-solid	.35			0 No cancer	1 Adherent			1 Yes referral to pulmonary	0 No referral to thoracic surgery	1 yes ct performed	0 No scan	0 No scan	0 No PET		0	0	0	0 No biopsy	0 No complication		0 No surgery	0 No surgery for benign	0 No non-surg bx for benign	1 Include	0 No delay	1 Low prob (<10%)	1	0	0	1 Solid	0	1	0	0	5
513		0 Male			0																1 No nodule			0 No scan	0 No scan	0 No scan			0	0	0							0 Exclude	0 No delay	3 High prob (>=65%)	0	0	1		0	0	0	1	9
514		0 Male			0																1 No nodule			0 No scan	0 No scan	0 No scan			0	0	0							0 Exclude	0 No delay	3 High prob (>=65%)	0	0	1		0	0	0	1	9
515	37	1 Female	42.13	0 Non smoker	0	2	4	0 Not spiculated	0 Not upper lobe	0 No fam hx lung cancer	No COPD/emphysema	Solid	0 Not non-solid	0 Not part-solid	.12	No growth	benign	0 No cancer	1 Adherent			0 No referral to pulmonary	0 No referral to thoracic surgery	1 yes ct performed	1 yes ct performed	0 No scan	0 No PET		0	0	0	0 No biopsy	0 No complication		0 No surgery	0 No surgery for benign	0 No non-surg bx for benign	1 Include	0 No delay	1 Low prob (<10%)	1	0	0	1 Solid	1	0	0	0	3
516	62	1 Female	27.26	0 Non smoker	0	2	5	0 Not spiculated	1 Yes upper lobe	0 No fam hx lung cancer	No COPD/emphysema	Solid	0 Not non-solid	0 Not part-solid	1.13	No growth	benign	0 No cancer	1 Adherent			1 Yes referral to pulmonary	0 No referral to thoracic surgery	1 yes ct performed	1 yes ct performed	1 yes ct performed	0 No PET		0	0	0	0 No biopsy	0 No complication		0 No surgery	0 No surgery for benign	0 No non-surg bx for benign	1 Include	0 No delay	1 Low prob (<10%)	1	0	0	1 Solid	0	1	0	0	6
517		1 Female			0																3 Cancer			0 No scan	0 No scan	0 No scan			0	0	0							0 Exclude	0 No delay	3 High prob (>=65%)	0	0	1		0	0	0	1	9
518		0 Male			0																3 Cancer			0 No scan	0 No scan	0 No scan			0	0	0							0 Exclude	0 No delay	3 High prob (>=65%)	0	0	1		0	0	0	1	9
519	69	0 Male	20.98	1 Smoker	110	1	5	0 Not spiculated	1 Yes upper lobe	0 No fam hx lung cancer	Yes COPD/emphysema	Solid	0 Not non-solid	0 Not part-solid	1.12			0 No cancer	0 Non-adherent	1 Inadequate follow-up		1 Yes referral to pulmonary	0 No referral to thoracic surgery	0 No scan	0 No scan	0 No scan	0 No PET		0	0	0	0 No biopsy	0 No complication		0 No surgery	0 No surgery for benign	0 No non-surg bx for benign	1 Include	0 No delay	1 Low prob (<10%)	1	0	0	1 Solid	0	0	1	0	6
520	48	0 Male	39.01	0 Non smoker	0	3	4	0 Not spiculated	1 Yes upper lobe	0 No fam hx lung cancer	No COPD/emphysema	Solid	0 Not non-solid	0 Not part-solid	.16	No growth	benign	0 No cancer	1 Adherent			0 No referral to pulmonary	0 No referral to thoracic surgery	1 yes ct performed	1 yes ct performed	0 No scan	0 No PET		0	0	0	0 No biopsy	0 No complication		0 No surgery	0 No surgery for benign	0 No non-surg bx for benign	1 Include	0 No delay	1 Low prob (<10%)	1	0	0	1 Solid	1	0	0	0	4
521	81	1 Female	24.46	0 Non smoker	0	4	8	0 Not spiculated	1 Yes upper lobe	0 No fam hx lung cancer	No COPD/emphysema	Solid	0 Not non-solid	0 Not part-solid	7.72		pulmomary sarcoid (noncaseating granulomas)	0 No cancer	0 Non-adherent	2 Benign Procedure		1 Yes referral to pulmonary	1 Yes referral to thoracic surgery	0 No scan	0 No scan	0 No scan	1 Yes PET	Positive	0	0	1	1 Yes biopsy	1 Yes complication	1 Surgery benign disease	1 Yes surgery	1 Yes surgery for benign	0 No non-surg bx for benign	1 Include	0 No delay	1 Low prob (<10%)	1	0	0	1 Solid	0	0	0	1	8
522	85	0 Male	25.23	1 Smoker	45	2	3	0 Not spiculated	0 Not upper lobe	0 No fam hx lung cancer	Yes COPD/emphysema	Solid	0 Not non-solid	0 Not part-solid	.1	No growth	benign	0 No cancer	1 Adherent			0 No referral to pulmonary	0 No referral to thoracic surgery	1 yes ct performed	0 No scan	0 No scan	0 No PET		0	0	0	0 No biopsy	0 No complication		0 No surgery			1 Include	0 No delay	1 Low prob (<10%)	1	0	0	1 Solid	0	0	0	1	8
523		0 Male			0																3 Cancer			0 No scan	0 No scan	0 No scan			0	0	0							0 Exclude	0 No delay	3 High prob (>=65%)	0	0	1		0	0	0	1	9
524	67	0 Male	24.55	1 Smoker	84	7	5	0 Not spiculated	1 Yes upper lobe	1 Yes family hx lung ca	Yes COPD/emphysema	Solid	0 Not non-solid	0 Not part-solid	.86	No growth	benign	0 No cancer	1 Adherent			0 No referral to pulmonary	0 No referral to thoracic surgery	1 yes ct performed	1 yes ct performed	1 yes ct performed	0 No PET		0	0	0	0 No biopsy	0 No complication		0 No surgery	0 No surgery for benign	0 No non-surg bx for benign	1 Include	0 No delay	1 Low prob (<10%)	1	0	0	1 Solid	0	0	1	0	6
525	55	1 Female	37.27	1 Smoker	60	3	9	0 Not spiculated	1 Yes upper lobe	0 No fam hx lung cancer	No COPD/emphysema	Solid	0 Not non-solid	0 Not part-solid	5.6	No growth	benign	0 No cancer	1 Adherent			1 Yes referral to pulmonary	0 No referral to thoracic surgery	1 yes ct performed	1 yes ct performed	1 yes ct performed	0 No PET		0	0	0	0 No biopsy	0 No complication		0 No surgery	0 No surgery for benign	0 No non-surg bx for benign	1 Include	0 No delay	1 Low prob (<10%)	1	0	0	1 Solid	0	1	0	0	5
526	57	0 Male	39.6	0 Non smoker	0	3	4	0 Not spiculated	1 Yes upper lobe	0 No fam hx lung cancer	No COPD/emphysema	Solid	0 Not non-solid	0 Not part-solid	.21	No growth	benign	0 No cancer	1 Adherent			0 No referral to pulmonary	0 No referral to thoracic surgery	1 yes ct performed	1 yes ct performed	0 No scan	0 No PET		0	0	0	0 No biopsy	0 No complication		0 No surgery	0 No surgery for benign	0 No non-surg bx for benign	1 Include	0 No delay	1 Low prob (<10%)	1	0	0	1 Solid	0	1	0	0	5
527	57	0 Male	30.34	1 Smoker	45	2	58	0 Not spiculated	1 Yes upper lobe	0 No fam hx lung cancer	Yes COPD/emphysema	0 Not solid	0 Not non-solid	Part-Solid	70.11		squamous cell cancer	1 Yes cancer	1 Adherent			1 Yes referral to pulmonary	0 No referral to thoracic surgery	0 No scan	0 No scan	0 No scan	0 No PET		0	0	0	1 Yes biopsy	0 No complication		0 No surgery	0 No surgery for benign	0 No non-surg bx for benign	1 Include	0 No delay	3 High prob (>=65%)	0	0	1	2 Part-solid	0	1	0	0	5
528	63	1 Female	22.46	0 Non smoker	0	3	5	0 Not spiculated	1 Yes upper lobe	0 No fam hx lung cancer	No COPD/emphysema	0 Not solid	0 Not non-solid	Part-Solid	1.54			0 No cancer	0 Non-adherent	1 Inadequate follow-up		0 No referral to pulmonary	0 No referral to thoracic surgery	0 No scan	0 No scan	0 No scan	0 No PET		0	0	0	0 No biopsy	0 No complication		0 No surgery	0 No surgery for benign	0 No non-surg bx for benign	1 Include	0 No delay	1 Low prob (<10%)	1	0	0	2 Part-solid	0	1	0	0	6
529		1 Female			0																1 No nodule			0 No scan	0 No scan	0 No scan			0	0	0							0 Exclude	0 No delay	3 High prob (>=65%)	0	0	1		0	0	0	1	9
530		1 Female			0																2 No CT			0 No scan	0 No scan	0 No scan			0	0	0							0 Exclude	0 No delay	3 High prob (>=65%)	0	0	1		0	0	0	1	9
531	43	1 Female	23.49	1 Smoker	1.75	8	8	1 Spiculated	1 Yes upper lobe	0 No fam hx lung cancer	No COPD/emphysema	0 Not solid	0 Not non-solid	Part-Solid	6.02		sarcoid	0 No cancer	1 Adherent			1 Yes referral to pulmonary	0 No referral to thoracic surgery	0 No scan	0 No scan	0 No scan	0 No PET		0	0	0	1 Yes biopsy	1 Yes complication	2 Non surgical biopsy for benign	0 No surgery	0 No surgery for benign	1 Yes non-surg bx for benign	1 Include	0 No delay	1 Low prob (<10%)	1	0	0	2 Part-solid	1	0	0	0	4
532	77	0 Male	25.39	1 Smoker	56	1	24	1 Spiculated	0 Not upper lobe	1 Yes family hx lung ca	Yes COPD/emphysema	0 Not solid	0 Not non-solid	Part-Solid	66.20999999999999		squamous cell cancer	1 Yes cancer	1 Adherent			0 No referral to pulmonary	0 No referral to thoracic surgery	0 No scan	0 No scan	0 No scan	1 Yes PET	Positive	0	0	1	1 Yes biopsy	0 No complication		0 No surgery	0 No surgery for benign	0 No non-surg bx for benign	1 Include	0 No delay	3 High prob (>=65%)	0	0	1	2 Part-solid	0	0	1	0	7
533		0 Male			0																3 Cancer			0 No scan	0 No scan	0 No scan			0	0	0							0 Exclude	0 No delay	3 High prob (>=65%)	0	0	1		0	0	0	1	9
534	71	1 Female	22.49	0 Non smoker	0	1	18	1 Spiculated	1 Yes upper lobe	0 No fam hx lung cancer	No COPD/emphysema	0 Not solid	0 Not non-solid	Part-Solid	65.17		adenocarcinoma	1 Yes cancer	1 Adherent			1 Yes referral to pulmonary	1 Yes referral to thoracic surgery	0 No scan	0 No scan	0 No scan	1 Yes PET	Positive	0	0	1	1 Yes biopsy	0 No complication		1 Yes surgery	0 No surgery for benign	0 No non-surg bx for benign	1 Include	0 No delay	3 High prob (>=65%)	0	0	1	2 Part-solid	0	0	1	0	7
535		0 Male			0																3 Cancer			0 No scan	0 No scan	0 No scan			0	0	0							0 Exclude	0 No delay	3 High prob (>=65%)	0	0	1		0	0	0	1	9
536		0 Male			0																3 Cancer			0 No scan	0 No scan	0 No scan			0	0	0							0 Exclude	0 No delay	3 High prob (>=65%)	0	0	1		0	0	0	1	9
537	54	0 Male	29.44																		1 No nodule			0 No scan	0 No scan	0 No scan			0	0	0							0 Exclude	0 No delay	3 High prob (>=65%)	0	0	1		0	1	0	0	5
538	56	0 Male	31.42	1 Smoker	160	8	5	0 Not spiculated	1 Yes upper lobe	0 No fam hx lung cancer	Yes COPD/emphysema	Solid	0 Not non-solid	0 Not part-solid	.43	No growth	benign	0 No cancer	1 Adherent			1 Yes referral to pulmonary	0 No referral to thoracic surgery	1 yes ct performed	1 yes ct performed	1 yes ct performed	0 No PET		0	0	0	0 No biopsy	0 No complication		0 No surgery	0 No surgery for benign	0 No non-surg bx for benign	1 Include	0 No delay	1 Low prob (<10%)	1	0	0	1 Solid	0	1	0	0	5
539	34	1 Female	20.67	1 Smoker	2.75	5	4	0 Not spiculated	1 Yes upper lobe	0 No fam hx lung cancer	No COPD/emphysema	Solid	0 Not non-solid	0 Not part-solid	.16	No growth	benign	0 No cancer	1 Adherent			0 No referral to pulmonary	0 No referral to thoracic surgery	1 yes ct performed	0 No scan	0 No scan	0 No PET		0	0	0	0 No biopsy	0 No complication		0 No surgery	0 No surgery for benign	0 No non-surg bx for benign	1 Include	0 No delay	1 Low prob (<10%)	1	0	0	1 Solid	1	0	0	0	3
540		0 Male			0																1 No nodule			0 No scan	0 No scan	0 No scan			0	0	0							0 Exclude	0 No delay	3 High prob (>=65%)	0	0	1		0	0	0	1	9
541	66	0 Male	33.96	1 Smoker	50	2	4	0 Not spiculated	1 Yes upper lobe	0 No fam hx lung cancer	Yes COPD/emphysema	Solid	0 Not non-solid	0 Not part-solid	.38						4 Followed outside physician			0 No scan	0 No scan	0 No scan			0	0	0							0 Exclude	0 No delay	1 Low prob (<10%)	1	0	0	1 Solid	0	0	1	0	6
542		1 Female			0																8 Old nodule			0 No scan	0 No scan	0 No scan			0	0	0							0 Exclude	0 No delay	3 High prob (>=65%)	0	0	1		0	0	0	1	9
543		1 Female			0																1 No nodule			0 No scan	0 No scan	0 No scan			0	0	0							0 Exclude	0 No delay	3 High prob (>=65%)	0	0	1		0	0	0	1	9
544		0 Male			0																3 Cancer			0 No scan	0 No scan	0 No scan			0	0	0							0 Exclude	0 No delay	3 High prob (>=65%)	0	0	1		0	0	0	1	9
545	75	0 Male	25.21		0																3 Cancer			0 No scan	0 No scan	0 No scan			0	0	0							0 Exclude	0 No delay	3 High prob (>=65%)	0	0	1		0	0	1	0	7
546		1 Female			0																1 No nodule			0 No scan	0 No scan	0 No scan			0	0	0							0 Exclude	0 No delay	3 High prob (>=65%)	0	0	1		0	0	0	1	9
547		1 Female			0																3 Cancer			0 No scan	0 No scan	0 No scan			0	0	0							0 Exclude	0 No delay	3 High prob (>=65%)	0	0	1		0	0	0	1	9
548		0 Male			0																3 Cancer			0 No scan	0 No scan	0 No scan			0	0	0							0 Exclude	0 No delay	3 High prob (>=65%)	0	0	1		0	0	0	1	9
549		1 Female			0																3 Cancer			0 No scan	0 No scan	0 No scan			0	0	0							0 Exclude	0 No delay	3 High prob (>=65%)	0	0	1		0	0	0	1	9
550		1 Female			0																3 Cancer			0 No scan	0 No scan	0 No scan			0	0	0							0 Exclude	0 No delay	3 High prob (>=65%)	0	0	1		0	0	0	1	9
551		1 Female			0																3 Cancer			0 No scan	0 No scan	0 No scan			0	0	0							0 Exclude	0 No delay	3 High prob (>=65%)	0	0	1		0	0	0	1	9
552		0 Male			0																4 Followed outside physician			0 No scan	0 No scan	0 No scan			0	0	0							0 Exclude	0 No delay	3 High prob (>=65%)	0	0	1		0	0	0	1	9
553	38	1 Female	22.39	1 Smoker	0	2	4	0 Not spiculated	1 Yes upper lobe	0 No fam hx lung cancer	No COPD/emphysema	Solid	0 Not non-solid	0 Not part-solid	.24	No growth	benign	0 No cancer	1 Adherent			0 No referral to pulmonary	0 No referral to thoracic surgery	1 yes ct performed	0 No scan	0 No scan	0 No PET		0	0	0	0 No biopsy	0 No complication		0 No surgery	0 No surgery for benign	0 No non-surg bx for benign	1 Include	0 No delay	1 Low prob (<10%)	1	0	0	1 Solid	1	0	0	0	3
554		0 Male			0																1 No nodule			0 No scan	0 No scan	0 No scan			0	0	0							0 Exclude	0 No delay	3 High prob (>=65%)	0	0	1		0	0	0	1	9
555		0 Male			0																2 No CT			0 No scan	0 No scan	0 No scan			0	0	0							0 Exclude	0 No delay	3 High prob (>=65%)	0	0	1		0	0	0	1	9
556	62	1 Female	29.95	1 Smoker	2.5	2	3	0 Not spiculated	0 Not upper lobe	0 No fam hx lung cancer	No COPD/emphysema	Solid	0 Not non-solid	0 Not part-solid	.07				0 Non-adherent	1 Inadequate follow-up	1 No nodule	0 No referral to pulmonary	0 No referral to thoracic surgery	0 No scan	0 No scan	0 No scan	0 No PET		0	0	0	0 No biopsy	0 No complication		0 No surgery	0 No surgery for benign	0 No non-surg bx for benign	0 Exclude	0 No delay	1 Low prob (<10%)	1	0	0	1 Solid	0	1	0	0	6
557		0 Male			0																1 No nodule			0 No scan	0 No scan	0 No scan			0	0	0							0 Exclude	0 No delay	3 High prob (>=65%)	0	0	1		0	0	0	1	9
558		1 Female			0																1 No nodule			0 No scan	0 No scan	0 No scan			0	0	0							0 Exclude	0 No delay	3 High prob (>=65%)	0	0	1		0	0	0	1	9
559	72	1 Female	34.54	1 Smoker	11.25	3	3	0 Not spiculated	1 Yes upper lobe	0 No fam hx lung cancer	Yes COPD/emphysema	Solid	0 Not non-solid	0 Not part-solid	.21				0 Non-adherent	1 Inadequate follow-up	1 No nodule	1 Yes referral to pulmonary	0 No referral to thoracic surgery	0 No scan	0 No scan	0 No scan	0 No PET		0	0	0	0 No biopsy	0 No complication		0 No surgery	0 No surgery for benign	0 No non-surg bx for benign	0 Exclude	0 No delay	1 Low prob (<10%)	1	0	0	1 Solid	0	0	1	0	7
560		0 Male			0																3 Cancer			0 No scan	0 No scan	0 No scan			0	0	0							0 Exclude	0 No delay	3 High prob (>=65%)	0	0	1		0	0	0	1	9
561	71	1 Female	19.46	1 Smoker	15	1	7	0 Not spiculated	1 Yes upper lobe	0 No fam hx lung cancer	Yes COPD/emphysema	0 Not solid	0 Not non-solid	Part-Solid	9.369999999999999	No growth	benign	0 No cancer	1 Adherent			1 Yes referral to pulmonary	0 No referral to thoracic surgery	1 yes ct performed	1 yes ct performed	1 yes ct performed	0 No PET		0	0	0	0 No biopsy	0 No complication		0 No surgery	0 No surgery for benign	0 No non-surg bx for benign	1 Include	0 No delay	1 Low prob (<10%)	1	0	0	2 Part-solid	0	0	1	0	7
562	82	1 Female	27.12	1 Smoker	15	3	6	0 Not spiculated	0 Not upper lobe	0 No fam hx lung cancer	No COPD/emphysema	Solid	0 Not non-solid	0 Not part-solid	1.84	No growth	unknown	0 No cancer	0 Non-adherent	1 Inadequate follow-up		1 Yes referral to pulmonary	0 No referral to thoracic surgery	1 yes ct performed	0 No scan	0 No scan	0 No PET		0	0	0	0 No biopsy	0 No complication		0 No surgery	0 No surgery for benign	0 No non-surg bx for benign	1 Include	0 No delay	1 Low prob (<10%)	1	0	0	1 Solid	0	0	0	1	8
563	67	0 Male	22.31	1 Smoker	.2	1	3	0 Not spiculated	0 Not upper lobe	0 No fam hx lung cancer	Yes COPD/emphysema	Solid	0 Not non-solid	0 Not part-solid	.06		benign	0 No cancer	1 Adherent			1 Yes referral to pulmonary	0 No referral to thoracic surgery	0 No scan	0 No scan	0 No scan	0 No PET		0	0	0	0 No biopsy	0 No complication		0 No surgery	0 No surgery for benign	0 No non-surg bx for benign	1 Include	0 No delay	1 Low prob (<10%)	1	0	0	1 Solid	0	0	1	0	6
564		1 Female			0																4 Followed outside physician			0 No scan	0 No scan	0 No scan			0	0	0							0 Exclude	0 No delay	3 High prob (>=65%)	0	0	1		0	0	0	1	9
565	64	0 Male			0																8 Old nodule			0 No scan	0 No scan	0 No scan			0	0	0							0 Exclude	0 No delay	3 High prob (>=65%)	0	0	1		0	1	0	0	6
566	55	1 Female	25.04	1 Smoker	40	6	4	0 Not spiculated	1 Yes upper lobe	0 No fam hx lung cancer	Yes COPD/emphysema	Solid	0 Not non-solid	0 Not part-solid	.37	No growth	benign	0 No cancer	1 Adherent			1 Yes referral to pulmonary	0 No referral to thoracic surgery	1 yes ct performed	1 yes ct performed	1 yes ct performed	1 Yes PET	Positive	0	0	1	0 No biopsy	0 No complication		0 No surgery	0 No surgery for benign	0 No non-surg bx for benign	1 Include	0 No delay	1 Low prob (<10%)	1	0	0	1 Solid	0	1	0	0	5
567		0 Male			0																3 Cancer			0 No scan	0 No scan	0 No scan			0	0	0							0 Exclude	0 No delay	3 High prob (>=65%)	0	0	1		0	0	0	1	9
568	54	0 Male	30.92	1 Smoker	40	3	8	0 Not spiculated	1 Yes upper lobe	1 Yes family hx lung ca	Yes COPD/emphysema	Solid	0 Not non-solid	0 Not part-solid	3.97	No growth	benign	0 No cancer	1 Adherent			1 Yes referral to pulmonary	0 No referral to thoracic surgery	1 yes ct performed	1 yes ct performed	1 yes ct performed	0 No PET		0	0	0	0 No biopsy	0 No complication		0 No surgery	0 No surgery for benign	0 No non-surg bx for benign	1 Include	0 No delay	1 Low prob (<10%)	1	0	0	1 Solid	0	1	0	0	5
569		0 Male			0																4 Followed outside physician			0 No scan	0 No scan	0 No scan			0	0	0							0 Exclude	0 No delay	3 High prob (>=65%)	0	0	1		0	0	0	1	9
570		1 Female			0																3 Cancer			0 No scan	0 No scan	0 No scan			0	0	0							0 Exclude	0 No delay	3 High prob (>=65%)	0	0	1		0	0	0	1	9
571	69	1 Female	28.52	1 Smoker		1	7	0 Not spiculated	1 Yes upper lobe	0 No fam hx lung cancer	No COPD/emphysema	Solid	0 Not non-solid	0 Not part-solid	4.76	No growth	benign	0 No cancer	0 Non-adherent	1 Inadequate follow-up		0 No referral to pulmonary	0 No referral to thoracic surgery	1 yes ct performed	1 yes ct performed	0 No scan	1 Yes PET	1 Negative	1	0	0	0 No biopsy	0 No complication		0 No surgery	0 No surgery for benign	0 No non-surg bx for benign	1 Include	0 No delay	1 Low prob (<10%)	1	0	0	1 Solid	0	0	1	0	6
																								0 No scan	0 No scan	0 No scan			0	0	0								0 No delay	3 High prob (>=65%)	0	0	1		0	0	0	1	9
572		1 Female			0																3 Cancer			0 No scan	0 No scan	0 No scan			0	0	0							0 Exclude	0 No delay	3 High prob (>=65%)	0	0	1		0	0	0	1	9
573		0 Male			0																3 Cancer			0 No scan	0 No scan	0 No scan			0	0	0							0 Exclude	0 No delay	3 High prob (>=65%)	0	0	1		0	0	0	1	9
574		1 Female			0																1 No nodule			0 No scan	0 No scan	0 No scan			0	0	0							0 Exclude	0 No delay	3 High prob (>=65%)	0	0	1		0	0	0	1	9
575		0 Male			0																3 Cancer			0 No scan	0 No scan	0 No scan			0	0	0							0 Exclude	0 No delay	3 High prob (>=65%)	0	0	1		0	0	0	1	9
576	70	0 Male	26.4	1 Smoker	34	4	6	0 Not spiculated	0 Not upper lobe	0 No fam hx lung cancer	Yes COPD/emphysema	Solid	0 Not non-solid	0 Not part-solid	.89			0 No cancer	0 Non-adherent	1 Inadequate follow-up		0 No referral to pulmonary	0 No referral to thoracic surgery	0 No scan	0 No scan	0 No scan	1 Yes PET	1 Negative	1	0	0	0 No biopsy	0 No complication		0 No surgery	0 No surgery for benign	0 No non-surg bx for benign	1 Include	0 No delay	1 Low prob (<10%)	1	0	0	1 Solid	0	0	1	0	7
577	47	1 Female	32.21	1 Smoker	2	5	6	0 Not spiculated	0 Not upper lobe	1 Yes family hx lung ca	No COPD/emphysema	0 Not solid	0 Not non-solid	Part-Solid	1.14			0 No cancer	0 Non-adherent	1 Inadequate follow-up		1 Yes referral to pulmonary	0 No referral to thoracic surgery	0 No scan	0 No scan	0 No scan	0 No PET		0	0	0	0 No biopsy	0 No complication		0 No surgery	0 No surgery for benign	0 No non-surg bx for benign	1 Include	0 No delay	1 Low prob (<10%)	1	0	0	2 Part-solid	1	0	0	0	4
578	79	1 Female	41.17	0 Non smoker	0	1	7	0 Not spiculated	0 Not upper lobe	0 No fam hx lung cancer	No COPD/emphysema	Solid	0 Not non-solid	0 Not part-solid	3.35			0 No cancer	0 Non-adherent	1 Inadequate follow-up		1 Yes referral to pulmonary	0 No referral to thoracic surgery	0 No scan	0 No scan	0 No scan	0 No PET		0	0	0	0 No biopsy	0 No complication		0 No surgery	0 No surgery for benign	0 No non-surg bx for benign	1 Include	0 No delay	1 Low prob (<10%)	1	0	0	1 Solid	0	0	1	0	7
579		0 Male			0																3 Cancer			0 No scan	0 No scan	0 No scan			0	0	0							0 Exclude	0 No delay	3 High prob (>=65%)	0	0	1		0	0	0	1	9
580		0 Male			0																6 Suspect metastatic disease			0 No scan	0 No scan	0 No scan			0	0	0							0 Exclude	0 No delay	3 High prob (>=65%)	0	0	1		0	0	0	1	9
581		1 Female			0																5 Calcified nodule			0 No scan	0 No scan	0 No scan			0	0	0							0 Exclude	0 No delay	3 High prob (>=65%)	0	0	1		0	0	0	1	9
582	41	1 Female	37.1	0 Non smoker	0	1	4	0 Not spiculated	1 Yes upper lobe	1 Yes family hx lung ca	No COPD/emphysema	Solid	0 Not non-solid	0 Not part-solid	.37	No growth		0 No cancer	1 Adherent			0 No referral to pulmonary	0 No referral to thoracic surgery	1 yes ct performed	0 No scan	0 No scan	0 No PET		0	0	0	0 No biopsy	0 No complication		0 No surgery	0 No surgery for benign	0 No non-surg bx for benign	1 Include	0 No delay	1 Low prob (<10%)	1	0	0	1 Solid	1	0	0	0	4
583	65	0 Male	26.91	1 Smoker	90					0 No fam hx lung cancer	No COPD/emphysema										1 No nodule	1 Yes referral to pulmonary	0 No referral to thoracic surgery	1 yes ct performed	0 No scan	0 No scan			0	0	0							0 Exclude	0 No delay	3 High prob (>=65%)	0	0	1		0	0	1	0	6
584	79	1 Female	24.67	0 Non smoker	0	1	3	0 Not spiculated	0 Not upper lobe	0 No fam hx lung cancer	No COPD/emphysema	Solid	0 Not non-solid	0 Not part-solid	.12		benign	0 No cancer	1 Adherent			0 No referral to pulmonary	0 No referral to thoracic surgery	0 No scan	0 No scan	0 No scan	0 No PET		0	0	0	0 No biopsy	0 No complication		0 No surgery	0 No surgery for benign	0 No non-surg bx for benign	1 Include	0 No delay	1 Low prob (<10%)	1	0	0	1 Solid	0	0	1	0	7
585	50	1 Female	27.09	1 Smoker	15	4	18	0 Not spiculated	0 Not upper lobe	0 No fam hx lung cancer	No COPD/emphysema	Solid	0 Not non-solid	0 Not part-solid	11.63			0 No cancer	0 Non-adherent	1 Inadequate follow-up		1 Yes referral to pulmonary	1 Yes referral to thoracic surgery	1 yes ct performed	1 yes ct performed	0 No scan	1 Yes PET	2 Intermediate	0	1	0	0 No biopsy	0 No complication		0 No surgery	0 No surgery for benign	0 No non-surg bx for benign	1 Include	0 No delay	2 Mod prob (>=10 but <65%)	0	1	0	1 Solid	0	1	0	0	5
586		1 Female			0																1 No nodule			0 No scan	0 No scan	0 No scan			0	0	0							0 Exclude	0 No delay	3 High prob (>=65%)	0	0	1		0	0	0	1	9
587		0 Male			0																1 No nodule			0 No scan	0 No scan	0 No scan			0	0	0							0 Exclude	0 No delay	3 High prob (>=65%)	0	0	1		0	0	0	1	9
588		0 Male			0																8 Old nodule			0 No scan	0 No scan	0 No scan			0	0	0							0 Exclude	0 No delay	3 High prob (>=65%)	0	0	1		0	0	0	1	9
589		1 Female			0																1 No nodule			0 No scan	0 No scan	0 No scan			0	0	0							0 Exclude	0 No delay	3 High prob (>=65%)	0	0	1		0	0	0	1	9
590	78	1 Female	24.37	0 Non smoker	0	8	6	0 Not spiculated	1 Yes upper lobe	1 Yes family hx lung ca	No COPD/emphysema	Solid	0 Not non-solid	0 Not part-solid	2.78	No growth	benign	0 No cancer	1 Adherent			1 Yes referral to pulmonary	0 No referral to thoracic surgery	1 yes ct performed	1 yes ct performed	1 yes ct performed	0 No PET		0	0	0	0 No biopsy	0 No complication		0 No surgery	0 No surgery for benign	0 No non-surg bx for benign	1 Include	0 No delay	1 Low prob (<10%)	1	0	0	1 Solid	0	0	1	0	7
591		1 Female			0																1 No nodule			0 No scan	0 No scan	0 No scan			0	0	0							0 Exclude	0 No delay	3 High prob (>=65%)	0	0	1		0	0	0	1	9
592	85	1 Female	16.44	1 Smoker	112.5	3	11	1 Spiculated	0 Not upper lobe	0 No fam hx lung cancer	Yes COPD/emphysema	Solid	0 Not non-solid	0 Not part-solid	27.97	No growth	benign	0 No cancer	1 Adherent			1 Yes referral to pulmonary	0 No referral to thoracic surgery	1 yes ct performed	1 yes ct performed	0 No scan	1 Yes PET	1 Negative	1	0	0	0 No biopsy	0 No complication		0 No surgery	0 No surgery for benign	0 No non-surg bx for benign	1 Include	0 No delay	2 Mod prob (>=10 but <65%)	0	1	0	1 Solid	0	0	0	1	8
593	69	1 Female	26.43	1 Smoker	60	1	3	0 Not spiculated	0 Not upper lobe	0 No fam hx lung cancer	Yes COPD/emphysema	Solid	0 Not non-solid	0 Not part-solid	.11	No growth	benign	0 No cancer	1 Adherent			0 No referral to pulmonary	0 No referral to thoracic surgery	1 yes ct performed	1 yes ct performed	0 No scan	0 No PET		0	0	0	0 No biopsy	0 No complication		0 No surgery	0 No surgery for benign	0 No non-surg bx for benign	1 Include	0 No delay	1 Low prob (<10%)	1	0	0	1 Solid	0	0	1	0	6
594					0													0 No cancer			1 No nodule			0 No scan	0 No scan	0 No scan			0	0	0							0 Exclude	0 No delay	3 High prob (>=65%)	0	0	1		0	0	0	1	9
595					0																5 Calcified nodule			0 No scan	0 No scan	0 No scan			0	0	0							0 Exclude	0 No delay	3 High prob (>=65%)	0	0	1		0	0	0	1	9
596					0																4 Followed outside physician			0 No scan	0 No scan	0 No scan			0	0	0							0 Exclude	0 No delay	3 High prob (>=65%)	0	0	1		0	0	0	1	9
597					0																3 Cancer			0 No scan	0 No scan	0 No scan			0	0	0							0 Exclude	0 No delay	3 High prob (>=65%)	0	0	1		0	0	0	1	9
598	61	1 Female	23.41	1 Smoker	20	4	3	0 Not spiculated	0 Not upper lobe	1 Yes family hx lung ca	No COPD/emphysema	Solid	0 Not non-solid	0 Not part-solid	.07	No growth	benign	0 No cancer	1 Adherent			1 Yes referral to pulmonary	0 No referral to thoracic surgery	1 yes ct performed	1 yes ct performed	0 No scan	0 No PET		0	0	0	0 No biopsy	0 No complication		0 No surgery	0 No surgery for benign	0 No non-surg bx for benign	1 Include	0 No delay	1 Low prob (<10%)	1	0	0	1 Solid	0	1	0	0	6
599	50	1 Female	45.72	0 Non smoker	0	2	3	0 Not spiculated	1 Yes upper lobe	0 No fam hx lung cancer	No COPD/emphysema	Solid	0 Not non-solid	0 Not part-solid	.09		benign	0 No cancer	1 Adherent			0 No referral to pulmonary	0 No referral to thoracic surgery	0 No scan	0 No scan	0 No scan	0 No PET		0	0	0	0 No biopsy	0 No complication		0 No surgery	0 No surgery for benign	0 No non-surg bx for benign	1 Include	0 No delay	1 Low prob (<10%)	1	0	0	1 Solid	0	1	0	0	5
600	67	1 Female	25.19	1 Smoker	18	6	5	0 Not spiculated	1 Yes upper lobe	0 No fam hx lung cancer	No COPD/emphysema	Solid	0 Not non-solid	0 Not part-solid	.93	No growth	benign	0 No cancer	1 Adherent			0 No referral to pulmonary	0 No referral to thoracic surgery	1 yes ct performed	0 No scan	0 No scan	0 No PET		0	0	0	0 No biopsy	0 No complication		0 No surgery	0 No surgery for benign	0 No non-surg bx for benign	1 Include	0 No delay	1 Low prob (<10%)	1	0	0	1 Solid	0	0	1	0	6
601	27	0 Male	23.05	0 Non smoker	0	6	4	0 Not spiculated	0 Not upper lobe	0 No fam hx lung cancer	No COPD/emphysema	Solid	0 Not non-solid	0 Not part-solid	.04	No growth	benign	0 No cancer	1 Adherent			0 No referral to pulmonary	0 No referral to thoracic surgery	1 yes ct performed	0 No scan	0 No scan	0 No PET		0	0	0	0 No biopsy	0 No complication		0 No surgery	0 No surgery for benign	0 No non-surg bx for benign	1 Include	0 No delay	1 Low prob (<10%)	1	0	0	1 Solid	1	0	0	0	2
602	57	0 Male	27.69	1 Smoker	40	2	4	0 Not spiculated	1 Yes upper lobe	1 Yes family hx lung ca	Yes COPD/emphysema	Solid	0 Not non-solid	0 Not part-solid	.4	No growth	benign	0 No cancer	1 Adherent			0 No referral to pulmonary	0 No referral to thoracic surgery	1 yes ct performed	1 yes ct performed	1 yes ct performed	0 No PET		0	0	0	0 No biopsy	0 No complication		0 No surgery	0 No surgery for benign	0 No non-surg bx for benign	1 Include	0 No delay	1 Low prob (<10%)	1	0	0	1 Solid	0	1	0	0	5
603					0																3 Cancer			0 No scan	0 No scan	0 No scan			0	0	0							0 Exclude	0 No delay	3 High prob (>=65%)	0	0	1		0	0	0	1	9
604					0																1 No nodule			0 No scan	0 No scan	0 No scan			0	0	0							0 Exclude	0 No delay	3 High prob (>=65%)	0	0	1		0	0	0	1	9
605					0																1 No nodule			0 No scan	0 No scan	0 No scan			0	0	0							0 Exclude	0 No delay	3 High prob (>=65%)	0	0	1		0	0	0	1	9
606					0																5 Calcified nodule			0 No scan	0 No scan	0 No scan			0	0	0							0 Exclude	0 No delay	3 High prob (>=65%)	0	0	1		0	0	0	1	9
607					0																3 Cancer			0 No scan	0 No scan	0 No scan			0	0	0							0 Exclude	0 No delay	3 High prob (>=65%)	0	0	1		0	0	0	1	9
608	23	1 Female	18.14	1 Smoker	0	2	3	0 Not spiculated	1 Yes upper lobe	0 No fam hx lung cancer	No COPD/emphysema	Solid	0 Not non-solid	0 Not part-solid	.04			0 No cancer	1 Adherent			0 No referral to pulmonary	0 No referral to thoracic surgery	0 No scan	0 No scan	0 No scan	0 No PET		0	0	0	0 No biopsy	0 No complication		0 No surgery	0 No surgery for benign	0 No non-surg bx for benign	1 Include	0 No delay	1 Low prob (<10%)	1	0	0	1 Solid	1	0	0	0	2
609					0																3 Cancer			0 No scan	0 No scan	0 No scan			0	0	0							0 Exclude	0 No delay	3 High prob (>=65%)	0	0	1		0	0	0	1	9
610	23	1 Female	21.28	0 Non smoker	0																1 No nodule			0 No scan	0 No scan	0 No scan			0	0	0							0 Exclude	0 No delay	3 High prob (>=65%)	0	0	1		1	0	0	0	2
611	48	1 Female	26.95	0 Non smoker	0	2	21	0 Not spiculated	1 Yes upper lobe	1 Yes family hx lung ca	No COPD/emphysema	Solid	0 Not non-solid	0 Not part-solid	33.49	No growth	acute histoplasmosis	0 No cancer	1 Adherent			1 Yes referral to pulmonary	0 No referral to thoracic surgery	1 yes ct performed	1 yes ct performed	0 No scan	1 Yes PET	Positive	0	0	1	1 Yes biopsy	1 Yes complication	2 Non surgical biopsy for benign	0 No surgery	0 No surgery for benign	1 Yes non-surg bx for benign	1 Include	0 No delay	2 Mod prob (>=10 but <65%)	0	1	0	1 Solid	1	0	0	0	4
612	78	0 Male	37.8	1 Smoker	33	1	3	0 Not spiculated	1 Yes upper lobe	0 No fam hx lung cancer	Yes COPD/emphysema	Solid	0 Not non-solid	0 Not part-solid	.16	No growth		0 No cancer	1 Adherent			1 Yes referral to pulmonary	0 No referral to thoracic surgery	1 yes ct performed	0 No scan	0 No scan	0 No PET		0	0	0	0 No biopsy	0 No complication		0 No surgery	0 No surgery for benign	0 No non-surg bx for benign	1 Include	0 No delay	1 Low prob (<10%)	1	0	0	1 Solid	0	0	1	0	7
613	71	0 Male	34.92	1 Smoker	4	1	25	0 Not spiculated	1 Yes upper lobe	0 No fam hx lung cancer	No COPD/emphysema	Solid	0 Not non-solid	0 Not part-solid	37.57			0 No cancer	0 Non-adherent	1 Inadequate follow-up		1 Yes referral to pulmonary	0 No referral to thoracic surgery	0 No scan	0 No scan	0 No scan	1 Yes PET	1 Negative	1	0	0	0 No biopsy	0 No complication		0 No surgery	0 No surgery for benign	0 No non-surg bx for benign	1 Include	0 No delay	2 Mod prob (>=10 but <65%)	0	1	0	1 Solid	0	0	1	0	7
614	51	0 Male	30.38	1 Smoker	16	2	3	0 Not spiculated	0 Not upper lobe	0 No fam hx lung cancer	Yes COPD/emphysema	Solid	0 Not non-solid	0 Not part-solid	.04			0 No cancer	1 Adherent			1 Yes referral to pulmonary	0 No referral to thoracic surgery	0 No scan	0 No scan	0 No scan	0 No PET		0	0	0	0 No biopsy	0 No complication		0 No surgery	0 No surgery for benign	0 No non-surg bx for benign	1 Include	0 No delay	1 Low prob (<10%)	1	0	0	1 Solid	0	1	0	0	5
615	81	1 Female	21.45	0 Non smoker	0	3	2	0 Not spiculated	0 Not upper lobe	0 No fam hx lung cancer	No COPD/emphysema	Solid	0 Not non-solid	0 Not part-solid	.01						4 Followed outside physician			0 No scan	0 No scan	0 No scan			0	0	0							0 Exclude	0 No delay	1 Low prob (<10%)	1	0	0	1 Solid	0	0	0	1	8
616	76	1 Female	18.82	1 Smoker	20	2	7	0 Not spiculated	0 Not upper lobe	0 No fam hx lung cancer	No COPD/emphysema	Solid	0 Not non-solid	0 Not part-solid	2.79	No growth	benign	0 No cancer	1 Adherent			0 No referral to pulmonary	0 No referral to thoracic surgery	1 yes ct performed	0 No scan	0 No scan	0 No PET		0	0	0	0 No biopsy	0 No complication		0 No surgery	0 No surgery for benign	0 No non-surg bx for benign	1 Include	0 No delay	1 Low prob (<10%)	1	0	0	1 Solid	0	0	1	0	7
617	67	0 Male	19.37	1 Smoker	2	7	10	0 Not spiculated	0 Not upper lobe	1 Yes family hx lung ca	No COPD/emphysema	0 Not solid	0 Not non-solid	0 Not part-solid	2.99	No growth	benign	0 No cancer	1 Adherent			1 Yes referral to pulmonary	0 No referral to thoracic surgery	1 yes ct performed	1 yes ct performed	1 yes ct performed	0 No PET		0	0	0	0 No biopsy	0 No complication		0 No surgery	0 No surgery for benign	0 No non-surg bx for benign	1 Include	0 No delay	1 Low prob (<10%)	1	0	0		0	0	1	0	6
618	85	0 Male	23.33		0																5 Calcified nodule			0 No scan	0 No scan	0 No scan			0	0	0							0 Exclude	0 No delay	3 High prob (>=65%)	0	0	1		0	0	0	1	9
619					0																4 Followed outside physician			0 No scan	0 No scan	0 No scan			0	0	0							0 Exclude	0 No delay	3 High prob (>=65%)	0	0	1		0	0	0	1	9
620	30	0 Male	22.73	1 Smoker	1.2	1	3	0 Not spiculated	0 Not upper lobe	0 No fam hx lung cancer	No COPD/emphysema	Solid	0 Not non-solid	0 Not part-solid	.02			0 No cancer	1 Adherent			0 No referral to pulmonary	0 No referral to thoracic surgery	0 No scan	0 No scan	0 No scan	0 No PET		0	0	0	0 No biopsy	0 No complication		0 No surgery	0 No surgery for benign	0 No non-surg bx for benign	1 Include	0 No delay	1 Low prob (<10%)	1	0	0	1 Solid	1	0	0	0	3
621																					1 No nodule			0 No scan	0 No scan	0 No scan			0	0	0							0 Exclude	0 No delay	3 High prob (>=65%)	0	0	1		0	0	0	1	9
622					0																3 Cancer			0 No scan	0 No scan	0 No scan			0	0	0							0 Exclude	0 No delay	3 High prob (>=65%)	0	0	1		0	0	0	1	9
623					0																1 No nodule			0 No scan	0 No scan	0 No scan			0	0	0							0 Exclude	0 No delay	3 High prob (>=65%)	0	0	1		0	0	0	1	9
624					0																3 Cancer			0 No scan	0 No scan	0 No scan			0	0	0							0 Exclude	0 No delay	3 High prob (>=65%)	0	0	1		0	0	0	1	9
625	41	1 Female	31.12	0 Non smoker	0	1	5	0 Not spiculated	0 Not upper lobe	0 No fam hx lung cancer	No COPD/emphysema	0 Not solid	0 Not non-solid	Part-Solid	.51	No growth	benign (nodule smaller on f/u scan; no further f/u indicated)	0 No cancer	1 Adherent			0 No referral to pulmonary	0 No referral to thoracic surgery	1 yes ct performed	0 No scan	0 No scan	0 No PET		0	0	0	0 No biopsy	0 No complication		0 No surgery	0 No surgery for benign	0 No non-surg bx for benign	1 Include	0 No delay	1 Low prob (<10%)	1	0	0	2 Part-solid	1	0	0	0	4
626	64	0 Male	37.02	0 Non smoker	0	2	4	0 Not spiculated	1 Yes upper lobe	0 No fam hx lung cancer	No COPD/emphysema	Solid	0 Not non-solid	0 Not part-solid	.27	No growth	benign (smaller on f/u)	0 No cancer	1 Adherent			1 Yes referral to pulmonary	0 No referral to thoracic surgery	1 yes ct performed	0 No scan	0 No scan	0 No PET		0	0	0	0 No biopsy	0 No complication		0 No surgery	0 No surgery for benign	0 No non-surg bx for benign	1 Include	0 No delay	1 Low prob (<10%)	1	0	0	1 Solid	0	1	0	0	6
627					0																1 No nodule			0 No scan	0 No scan	0 No scan			0	0	0							0 Exclude	0 No delay	3 High prob (>=65%)	0	0	1		0	0	0	1	9
628					0																1 No nodule			0 No scan	0 No scan	0 No scan			0	0	0							0 Exclude	0 No delay	3 High prob (>=65%)	0	0	1		0	0	0	1	9
629	57	0 Male	29.55	1 Smoker	27	1	9	0 Not spiculated	1 Yes upper lobe	0 No fam hx lung cancer	Yes COPD/emphysema	Solid	0 Not non-solid	0 Not part-solid	5.25	No growth	benign	0 No cancer	1 Adherent			1 Yes referral to pulmonary	0 No referral to thoracic surgery	1 yes ct performed	1 yes ct performed	0 No scan	0 No PET		0	0	0	0 No biopsy	0 No complication		0 No surgery	0 No surgery for benign	0 No non-surg bx for benign	1 Include	0 No delay	1 Low prob (<10%)	1	0	0	1 Solid	0	1	0	0	5
630					0																1 No nodule			0 No scan	0 No scan	0 No scan			0	0	0							0 Exclude	0 No delay	3 High prob (>=65%)	0	0	1		0	0	0	1	9
631	81	1 Female	27.45	0 Non smoker	0	3	11	0 Not spiculated	0 Not upper lobe	0 No fam hx lung cancer	No COPD/emphysema	Solid	0 Not non-solid	0 Not part-solid	10.16	No growth	unknown, pt died of respiratory failure before additional f/u imaging could be obtained	0 No cancer	1 Adherent			1 Yes referral to pulmonary	0 No referral to thoracic surgery	1 yes ct performed	0 No scan	0 No scan	1 Yes PET	1 Negative	1	0	0	0 No biopsy	0 No complication		0 No surgery	0 No surgery for benign	0 No non-surg bx for benign	1 Include	0 No delay	2 Mod prob (>=10 but <65%)	0	1	0	1 Solid	0	0	0	1	8
632	65	1 Female	42.25	0 Non smoker	0	5	6	0 Not spiculated	0 Not upper lobe	0 No fam hx lung cancer	No COPD/emphysema	Solid	0 Not non-solid	0 Not part-solid	.97		unknown -- did not receive f/u; died in 2020	0 No cancer	0 Non-adherent	1 Inadequate follow-up		0 No referral to pulmonary	0 No referral to thoracic surgery	1 yes ct performed	0 No scan	0 No scan	0 No PET		0	0	0	0 No biopsy	0 No complication		0 No surgery	0 No surgery for benign	0 No non-surg bx for benign	1 Include	0 No delay	1 Low prob (<10%)	1	0	0	1 Solid	0	0	1	0	6
633	62	0 Male	29.29	0 Non smoker	0	2	4	0 Not spiculated	0 Not upper lobe	0 No fam hx lung cancer	No COPD/emphysema	Solid	0 Not non-solid	0 Not part-solid	.13	No growth	benign	0 No cancer	1 Adherent			0 No referral to pulmonary	0 No referral to thoracic surgery	1 yes ct performed	0 No scan	0 No scan	0 No PET		0	0	0	0 No biopsy	0 No complication		0 No surgery	0 No surgery for benign	0 No non-surg bx for benign	1 Include	0 No delay	1 Low prob (<10%)	1	0	0	1 Solid	0	1	0	0	6
634					0																3 Cancer			0 No scan	0 No scan	0 No scan			0	0	0							0 Exclude	0 No delay	3 High prob (>=65%)	0	0	1		0	0	0	1	9
635					0																3 Cancer			0 No scan	0 No scan	0 No scan			0	0	0							0 Exclude	0 No delay	3 High prob (>=65%)	0	0	1		0	0	0	1	9
636					0																4 Followed outside physician			0 No scan	0 No scan	0 No scan			0	0	0							0 Exclude	0 No delay	3 High prob (>=65%)	0	0	1		0	0	0	1	9
637					0																1 No nodule			0 No scan	0 No scan	0 No scan			0	0	0							0 Exclude	0 No delay	3 High prob (>=65%)	0	0	1		0	0	0	1	9
638					0																1 No nodule			0 No scan	0 No scan	0 No scan			0	0	0							0 Exclude	0 No delay	3 High prob (>=65%)	0	0	1		0	0	0	1	9
639	32	0 Male	35.67	0 Non smoker	0	8	14	0 Not spiculated	1 Yes upper lobe	1 Yes family hx lung ca	No COPD/emphysema	Solid	0 Not non-solid	0 Not part-solid	4.47	Growth	MALT lymphoma	1 Yes cancer	1 Adherent			1 Yes referral to pulmonary	1 Yes referral to thoracic surgery	1 yes ct performed	1 yes ct performed	1 yes ct performed	1 Yes PET	Positive	0	0	1	1 Yes biopsy	0 No complication		1 Yes surgery	0 No surgery for benign	0 No non-surg bx for benign	1 Include	0 No delay	1 Low prob (<10%)	1	0	0	1 Solid	1	0	0	0	3
640					0																3 Cancer			0 No scan	0 No scan	0 No scan			0	0	0							0 Exclude	0 No delay	3 High prob (>=65%)	0	0	1		0	0	0	1	9
641					0																2 No CT			0 No scan	0 No scan	0 No scan			0	0	0							0 Exclude	0 No delay	3 High prob (>=65%)	0	0	1		0	0	0	1	9
642	53	1 Female	20.31	1 Smoker	55.5	2	6	0 Not spiculated	1 Yes upper lobe	1 Yes family hx lung ca	Yes COPD/emphysema	Solid	0 Not non-solid	0 Not part-solid	3.02	Growth	benign (infectious)	0 No cancer	1 Adherent			1 Yes referral to pulmonary	0 No referral to thoracic surgery	1 yes ct performed	1 yes ct performed	1 yes ct performed	1 Yes PET	Positive	0	0	1	0 No biopsy	0 No complication		0 No surgery	0 No surgery for benign	0 No non-surg bx for benign	1 Include	0 No delay	1 Low prob (<10%)	1	0	0	1 Solid	0	1	0	0	5
643	66	0 Male	27.44	1 Smoker	30	3	7	0 Not spiculated	1 Yes upper lobe	0 No fam hx lung cancer	No COPD/emphysema	0 Not solid	0 Not non-solid	Part-Solid	2.99		unknown	0 No cancer	0 Non-adherent	1 Inadequate follow-up		0 No referral to pulmonary	0 No referral to thoracic surgery	0 No scan	0 No scan	0 No scan	0 No PET		0	0	0	0 No biopsy	0 No complication		0 No surgery	0 No surgery for benign	0 No non-surg bx for benign	1 Include	0 No delay	1 Low prob (<10%)	1	0	0	2 Part-solid	0	0	1	0	6
644					0																3 Cancer			0 No scan	0 No scan	0 No scan			0	0	0							0 Exclude	0 No delay	3 High prob (>=65%)	0	0	1		0	0	0	1	9
645					0																4 Followed outside physician			0 No scan	0 No scan	0 No scan			0	0	0							0 Exclude	0 No delay	3 High prob (>=65%)	0	0	1		0	0	0	1	9
646	75	0 Male	31.32	1 Smoker	25	1	24	0 Not spiculated	1 Yes upper lobe	0 No fam hx lung cancer	Yes COPD/emphysema	0 Not solid	Non-Solid	0 Not part-solid	42.45	No growth	infection	0 No cancer	1 Adherent			1 Yes referral to pulmonary	0 No referral to thoracic surgery	1 yes ct performed	0 No scan	0 No scan	0 No PET		0	0	0	0 No biopsy	0 No complication		0 No surgery	0 No surgery for benign	0 No non-surg bx for benign	1 Include	0 No delay	2 Mod prob (>=10 but <65%)	0	1	0	3 Non-solid	0	0	1	0	7
647					0																2 No CT			0 No scan	0 No scan	0 No scan			0	0	0							0 Exclude	0 No delay	3 High prob (>=65%)	0	0	1		0	0	0	1	9
648	65	0 Male	22.8	1 Smoker	100	2	9	0 Not spiculated	1 Yes upper lobe	0 No fam hx lung cancer	Yes COPD/emphysema	Solid	0 Not non-solid	0 Not part-solid	6.03	Growth	squamous cell cancer	1 Yes cancer	1 Adherent			1 Yes referral to pulmonary	0 No referral to thoracic surgery	1 yes ct performed	1 yes ct performed	1 yes ct performed	1 Yes PET	Positive	0	0	1	1 Yes biopsy	0 No complication		0 No surgery	0 No surgery for benign	0 No non-surg bx for benign	1 Include	0 No delay	1 Low prob (<10%)	1	0	0	1 Solid	0	0	1	0	6
649					0																3 Cancer			0 No scan	0 No scan	0 No scan			0	0	0							0 Exclude	0 No delay	3 High prob (>=65%)	0	0	1		0	0	0	1	9
650					0																3 Cancer			0 No scan	0 No scan	0 No scan			0	0	0							0 Exclude	0 No delay	3 High prob (>=65%)	0	0	1		0	0	0	1	9
651	59	1 Female	34.61	1 Smoker	30	1	3	0 Not spiculated	0 Not upper lobe	1 Yes family hx lung ca	Yes COPD/emphysema	Solid	0 Not non-solid	0 Not part-solid	.12	No growth	benign / resolved on f/u	0 No cancer	1 Adherent			0 No referral to pulmonary	0 No referral to thoracic surgery	1 yes ct performed	0 No scan	0 No scan	0 No PET		0	0	0	0 No biopsy	0 No complication		0 No surgery	0 No surgery for benign	0 No non-surg bx for benign	1 Include	0 No delay	1 Low prob (<10%)	1	0	0	1 Solid	0	1	0	0	5
652	79	0 Male	26.36	1 Smoker	30	4	11	1 Spiculated	1 Yes upper lobe	0 No fam hx lung cancer	Yes COPD/emphysema	0 Not solid	Non-Solid	0 Not part-solid	21.04	No growth	unknown/lost to f/u	0 No cancer	0 Non-adherent	1 Inadequate follow-up		1 Yes referral to pulmonary	0 No referral to thoracic surgery	1 yes ct performed	0 No scan	0 No scan	0 No PET		0	0	0	0 No biopsy	0 No complication		0 No surgery	0 No surgery for benign	0 No non-surg bx for benign	1 Include	0 No delay	2 Mod prob (>=10 but <65%)	0	1	0	3 Non-solid	0	0	1	0	7
653					0																2 No CT			0 No scan	0 No scan	0 No scan			0	0	0							0 Exclude	0 No delay	3 High prob (>=65%)	0	0	1		0	0	0	1	9
654					0																1 No nodule			0 No scan	0 No scan	0 No scan			0	0	0							0 Exclude	0 No delay	3 High prob (>=65%)	0	0	1		0	0	0	1	9
655	62	1 Female	28.62	1 Smoker	35	3	6	0 Not spiculated	1 Yes upper lobe	0 No fam hx lung cancer	No COPD/emphysema	Solid	0 Not non-solid	0 Not part-solid	2.01	Growth	adenocarcinoma	1 Yes cancer	0 Non-adherent	3 Delay dx		1 Yes referral to pulmonary	1 Yes referral to thoracic surgery	1 yes ct performed	1 yes ct performed	1 yes ct performed	1 Yes PET	Positive	0	0	1	1 Yes biopsy	1 Yes complication	6 month delay in diagnosis	1 Yes surgery	0 No surgery for benign	0 No non-surg bx for benign	1 Include	Yes delay	1 Low prob (<10%)	1	0	0	1 Solid	0	1	0	0	6
656					0																1 No nodule			0 No scan	0 No scan	0 No scan			0	0	0							0 Exclude	0 No delay	3 High prob (>=65%)	0	0	1		0	0	0	1	9
657					0																3 Cancer			0 No scan	0 No scan	0 No scan			0	0	0							0 Exclude	0 No delay	3 High prob (>=65%)	0	0	1		0	0	0	1	9
658	68	1 Female	28.71	1 Smoker	15	1	4	0 Not spiculated	1 Yes upper lobe	1 Yes family hx lung ca	Yes COPD/emphysema	0 Not solid	Non-Solid	0 Not part-solid	.95	No growth	benign	0 No cancer	1 Adherent			1 Yes referral to pulmonary	0 No referral to thoracic surgery	1 yes ct performed	1 yes ct performed	1 yes ct performed	0 No PET		0	0	0	0 No biopsy	0 No complication		0 No surgery	0 No surgery for benign	0 No non-surg bx for benign	1 Include	0 No delay	1 Low prob (<10%)	1	0	0	3 Non-solid	0	0	1	0	6
659	35	0 Male	29.01	1 Smoker	20	1	5	0 Not spiculated	0 Not upper lobe	0 No fam hx lung cancer	Yes COPD/emphysema	Solid	0 Not non-solid	0 Not part-solid	.22	No growth	benign	0 No cancer	1 Adherent			1 Yes referral to pulmonary	0 No referral to thoracic surgery	1 yes ct performed	1 yes ct performed	1 yes ct performed	0 No PET		0	0	0	0 No biopsy	0 No complication		0 No surgery	0 No surgery for benign	0 No non-surg bx for benign	1 Include	0 No delay	1 Low prob (<10%)	1	0	0	1 Solid	1	0	0	0	3
660					0																8 Old nodule			0 No scan	0 No scan	0 No scan			0	0	0							0 Exclude	0 No delay	3 High prob (>=65%)	0	0	1		0	0	0	1	9
661					0																4 Followed outside physician			0 No scan	0 No scan	0 No scan			0	0	0							0 Exclude	0 No delay	3 High prob (>=65%)	0	0	1		0	0	0	1	9
662	57	1 Female	25.55	0 Non smoker	0	2	10	0 Not spiculated	1 Yes upper lobe	0 No fam hx lung cancer	No COPD/emphysema	0 Not solid	0 Not non-solid	Part-Solid	11.9	No growth	benign	0 No cancer	0 Non-adherent	1 Inadequate follow-up		1 Yes referral to pulmonary	0 No referral to thoracic surgery	1 yes ct performed	0 No scan	0 No scan	0 No PET		0	0	0	0 No biopsy	0 No complication		0 No surgery	0 No surgery for benign	0 No non-surg bx for benign	1 Include	0 No delay	2 Mod prob (>=10 but <65%)	0	1	0	2 Part-solid	0	1	0	0	5
663	50	1 Female	28.24	1 Smoker	16	2	3	0 Not spiculated	1 Yes upper lobe	1 Yes family hx lung ca	No COPD/emphysema	Solid	0 Not non-solid	0 Not part-solid	.12	No growth	benign	0 No cancer	1 Adherent			1 Yes referral to pulmonary	0 No referral to thoracic surgery	1 yes ct performed	0 No scan	0 No scan	0 No PET		0	0	0	0 No biopsy	0 No complication		0 No surgery	0 No surgery for benign	0 No non-surg bx for benign	1 Include	0 No delay	1 Low prob (<10%)	1	0	0	1 Solid	0	1	0	0	5
664	47	1 Female	29.12	0 Non smoker	0	1	5	0 Not spiculated	0 Not upper lobe	0 No fam hx lung cancer	No COPD/emphysema	Solid	0 Not non-solid	0 Not part-solid	.42	No growth	benign	0 No cancer	1 Adherent			0 No referral to pulmonary	0 No referral to thoracic surgery	1 yes ct performed	1 yes ct performed	1 yes ct performed	0 No PET		0	0	0	0 No biopsy	0 No complication		0 No surgery	0 No surgery for benign	0 No non-surg bx for benign	1 Include	0 No delay	1 Low prob (<10%)	1	0	0	1 Solid	1	0	0	0	4
665					0																2 No CT			0 No scan	0 No scan	0 No scan			0	0	0							0 Exclude	0 No delay	3 High prob (>=65%)	0	0	1		0	0	0	1	9
666					0																5 Calcified nodule			0 No scan	0 No scan	0 No scan			0	0	0							0 Exclude	0 No delay	3 High prob (>=65%)	0	0	1		0	0	0	1	9
667	54	1 Female	36.18	0 Non smoker	0	6	6	0 Not spiculated	1 Yes upper lobe	0 No fam hx lung cancer	No COPD/emphysema	Solid	0 Not non-solid	0 Not part-solid	1.26	No growth	sarcoid	0 No cancer	0 Non-adherent	2 Benign Procedure		1 Yes referral to pulmonary	0 No referral to thoracic surgery	1 yes ct performed	1 yes ct performed	0 No scan	1 Yes PET	2 Intermediate	0	1	0	1 Yes biopsy	1 Yes complication	2 Non surgical biopsy for benign	0 No surgery	0 No surgery for benign	1 Yes non-surg bx for benign	1 Include	0 No delay	1 Low prob (<10%)	1	0	0	1 Solid	0	1	0	0	5
668	66	0 Male	19.89	1 Smoker	30	2	7	0 Not spiculated	1 Yes upper lobe	0 No fam hx lung cancer	Yes COPD/emphysema	Solid	0 Not non-solid	0 Not part-solid	2.99	No growth	unknown, deceased of other causes before additional f/u imaging could be obtained	0 No cancer	1 Adherent			1 Yes referral to pulmonary	0 No referral to thoracic surgery	1 yes ct performed	0 No scan	0 No scan	0 No PET		0	0	0	0 No biopsy	0 No complication		0 No surgery	0 No surgery for benign	0 No non-surg bx for benign	1 Include	0 No delay	1 Low prob (<10%)	1	0	0	1 Solid	0	0	1	0	6
669	54	0 Male	30.11	1 Smoker	30	3	7	0 Not spiculated	0 Not upper lobe	0 No fam hx lung cancer	No COPD/emphysema	Solid	0 Not non-solid	0 Not part-solid	.77	No growth	benign	0 No cancer	1 Adherent			0 No referral to pulmonary	0 No referral to thoracic surgery	1 yes ct performed	1 yes ct performed	1 yes ct performed	0 No PET		0	0	0	0 No biopsy	0 No complication		0 No surgery	0 No surgery for benign	0 No non-surg bx for benign	1 Include	0 No delay	1 Low prob (<10%)	1	0	0	1 Solid	0	1	0	0	5
670					0																4 Followed outside physician			0 No scan	0 No scan	0 No scan			0	0	0							0 Exclude	0 No delay	3 High prob (>=65%)	0	0	1		0	0	0	1	9
671	38	1 Female	37.6	0 Non smoker	0	3	3	0 Not spiculated	0 Not upper lobe	0 No fam hx lung cancer	No COPD/emphysema	Solid	0 Not non-solid	0 Not part-solid	.03	No growth	benign	0 No cancer	1 Adherent			1 Yes referral to pulmonary	0 No referral to thoracic surgery	1 yes ct performed	0 No scan	0 No scan	0 No PET		0	0	0	0 No biopsy	0 No complication		0 No surgery	0 No surgery for benign	0 No non-surg bx for benign	1 Include	0 No delay	1 Low prob (<10%)	1	0	0	1 Solid	1	0	0	0	3
672					0																1 No nodule			0 No scan	0 No scan	0 No scan			0	0	0							0 Exclude	0 No delay	3 High prob (>=65%)	0	0	1		0	0	0	1	9
673	53	1 Female	31.58	0 Non smoker	0	1	6	0 Not spiculated	1 Yes upper lobe	0 No fam hx lung cancer	No COPD/emphysema	Solid	0 Not non-solid	0 Not part-solid	1.84	No growth	benign	0 No cancer	1 Adherent			1 Yes referral to pulmonary	0 No referral to thoracic surgery	1 yes ct performed	1 yes ct performed	1 yes ct performed	0 No PET		0	0	0	0 No biopsy	0 No complication		0 No surgery	0 No surgery for benign	0 No non-surg bx for benign	1 Include	0 No delay	1 Low prob (<10%)	1	0	0	1 Solid	0	1	0	0	5
674					0																2 No CT			0 No scan	0 No scan	0 No scan			0	0	0							0 Exclude	0 No delay	3 High prob (>=65%)	0	0	1		0	0	0	1	9
675	65	0 Male	38.02	0 Non smoker	0	7	10	0 Not spiculated	1 Yes upper lobe	0 No fam hx lung cancer	No COPD/emphysema	Solid	0 Not non-solid	0 Not part-solid	4.06	No growth	unknown, last scan not obtained	0 No cancer	0 Non-adherent	1 Inadequate follow-up		1 Yes referral to pulmonary	0 No referral to thoracic surgery	1 yes ct performed	0 No scan	0 No scan	1 Yes PET	1 Negative	1	0	0	0 No biopsy	0 No complication		0 No surgery	0 No surgery for benign	0 No non-surg bx for benign	1 Include	0 No delay	1 Low prob (<10%)	1	0	0	1 Solid	0	0	1	0	6
676	62	1 Female	40.27	1 Smoker	22.5	1	4	0 Not spiculated	0 Not upper lobe	0 No fam hx lung cancer	Yes COPD/emphysema	Solid	0 Not non-solid	0 Not part-solid	.35	No growth	benign	0 No cancer	1 Adherent			0 No referral to pulmonary	0 No referral to thoracic surgery	1 yes ct performed	0 No scan	0 No scan	0 No PET		0	0	0	0 No biopsy	0 No complication		0 No surgery	0 No surgery for benign	0 No non-surg bx for benign	1 Include	0 No delay	1 Low prob (<10%)	1	0	0	1 Solid	0	1	0	0	6
677	64	0 Male	34	1 Smoker	15	3	27	0 Not spiculated	0 Not upper lobe	0 No fam hx lung cancer	No COPD/emphysema	Solid	0 Not non-solid	0 Not part-solid	19.6	Growth	adenocarcinoma (metastatic)	1 Yes cancer	0 Non-adherent	3 Delay dx		1 Yes referral to pulmonary	1 Yes referral to thoracic surgery	1 yes ct performed	0 No scan	0 No scan	1 Yes PET	Positive	0	0	1	1 Yes biopsy	1 Yes complication	3 month delay in diagnosis	0 No surgery	0 No surgery for benign	0 No non-surg bx for benign	1 Include	Yes delay	2 Mod prob (>=10 but <65%)	0	1	0	1 Solid	0	1	0	0	6
678	47	0 Male	34.44	1 Smoker	7.5	2	57	1 Spiculated	1 Yes upper lobe	0 No fam hx lung cancer	No COPD/emphysema	Solid	0 Not non-solid	0 Not part-solid	65.37	No growth	sarcoid	0 No cancer	1 Adherent			1 Yes referral to pulmonary	0 No referral to thoracic surgery	1 yes ct performed	1 yes ct performed	0 No scan	1 Yes PET	Positive	0	0	1	1 Yes biopsy	1 Yes complication	2 Non surgical biopsy for benign	0 No surgery	0 No surgery for benign	1 Yes non-surg bx for benign	1 Include	0 No delay	3 High prob (>=65%)	0	0	1	1 Solid	1	0	0	0	4
679	70	1 Female	26.92	0 Non smoker	0	1	10	0 Not spiculated	1 Yes upper lobe	1 Yes family hx lung ca	No COPD/emphysema	Solid	0 Not non-solid	0 Not part-solid	16.42	No growth	benign	0 No cancer	1 Adherent			1 Yes referral to pulmonary	0 No referral to thoracic surgery	1 yes ct performed	1 yes ct performed	1 yes ct performed	1 Yes PET	1 Negative	1	0	0	0 No biopsy	0 No complication		0 No surgery	0 No surgery for benign	0 No non-surg bx for benign	1 Include	0 No delay	2 Mod prob (>=10 but <65%)	0	1	0	1 Solid	0	0	1	0	7
680					0																3 Cancer			0 No scan	0 No scan	0 No scan			0	0	0							0 Exclude	0 No delay	3 High prob (>=65%)	0	0	1		0	0	0	1	9
681					0																3 Cancer			0 No scan	0 No scan	0 No scan			0	0	0							0 Exclude	0 No delay	3 High prob (>=65%)	0	0	1		0	0	0	1	9
682					0																2 No CT			0 No scan	0 No scan	0 No scan			0	0	0							0 Exclude	0 No delay	3 High prob (>=65%)	0	0	1		0	0	0	1	9
683					0																3 Cancer			0 No scan	0 No scan	0 No scan			0	0	0							0 Exclude	0 No delay	3 High prob (>=65%)	0	0	1		0	0	0	1	9
684	53	0 Male	37.9	1 Smoker	45	5	6	0 Not spiculated	1 Yes upper lobe	1 Yes family hx lung ca	Yes COPD/emphysema	Solid	0 Not non-solid	0 Not part-solid	1.32	No growth	benign	0 No cancer	1 Adherent			0 No referral to pulmonary	0 No referral to thoracic surgery	1 yes ct performed	1 yes ct performed	1 yes ct performed	0 No PET		0	0	0	0 No biopsy	0 No complication		0 No surgery	0 No surgery for benign	0 No non-surg bx for benign	1 Include	0 No delay	1 Low prob (<10%)	1	0	0	1 Solid	0	1	0	0	5
685					0																4 Followed outside physician			0 No scan	0 No scan	0 No scan			0	0	0							0 Exclude	0 No delay	3 High prob (>=65%)	0	0	1		0	0	0	1	9
686	57	1 Female	25.98	1 Smoker	4	8	6	0 Not spiculated	1 Yes upper lobe	0 No fam hx lung cancer	No COPD/emphysema	Solid	0 Not non-solid	0 Not part-solid	1.17	No growth	benign	0 No cancer	1 Adherent			1 Yes referral to pulmonary	0 No referral to thoracic surgery	1 yes ct performed	1 yes ct performed	0 No scan	0 No PET		0	0	0	0 No biopsy	0 No complication		0 No surgery	0 No surgery for benign	0 No non-surg bx for benign	1 Include	0 No delay	1 Low prob (<10%)	1	0	0	1 Solid	0	1	0	0	5
687					0																8 Old nodule			0 No scan	0 No scan	0 No scan			0	0	0							0 Exclude	0 No delay	3 High prob (>=65%)	0	0	1		0	0	0	1	9
688					0																3 Cancer			0 No scan	0 No scan	0 No scan			0	0	0							0 Exclude	0 No delay	3 High prob (>=65%)	0	0	1		0	0	0	1	9
689	84	0 Male	28.29	1 Smoker	24	6	3	0 Not spiculated	1 Yes upper lobe	0 No fam hx lung cancer	No COPD/emphysema	Solid	0 Not non-solid	0 Not part-solid	.09	No growth	benign	0 No cancer	1 Adherent			0 No referral to pulmonary	0 No referral to thoracic surgery	1 yes ct performed	0 No scan	0 No scan	0 No PET		0	0	0	0 No biopsy	0 No complication		0 No surgery	0 No surgery for benign	0 No non-surg bx for benign	1 Include	0 No delay	1 Low prob (<10%)	1	0	0	1 Solid	0	0	0	1	8
690					0																4 Followed outside physician			0 No scan	0 No scan	0 No scan			0	0	0							0 Exclude	0 No delay	3 High prob (>=65%)	0	0	1		0	0	0	1	9
691					0																3 Cancer			0 No scan	0 No scan	0 No scan			0	0	0							0 Exclude	0 No delay	3 High prob (>=65%)	0	0	1		0	0	0	1	9
692					0																3 Cancer			0 No scan	0 No scan	0 No scan			0	0	0							0 Exclude	0 No delay	3 High prob (>=65%)	0	0	1		0	0	0	1	9
693	23	1 Female	24.87	0 Non smoker	0	1	6	0 Not spiculated	0 Not upper lobe	0 No fam hx lung cancer	No COPD/emphysema	0 Not solid	Non-Solid	0 Not part-solid	.36	No growth	benign	0 No cancer	1 Adherent			1 Yes referral to pulmonary	0 No referral to thoracic surgery	1 yes ct performed	1 yes ct performed	0 No scan	0 No PET		0	0	0	0 No biopsy	0 No complication		0 No surgery	0 No surgery for benign	0 No non-surg bx for benign	1 Include	0 No delay	1 Low prob (<10%)	1	0	0	3 Non-solid	1	0	0	0	2
694	66	1 Female	30.09	0 Non smoker	0	4	2	0 Not spiculated	1 Yes upper lobe	0 No fam hx lung cancer	No COPD/emphysema	Solid	0 Not non-solid	0 Not part-solid	.01	No growth	benign	0 No cancer	1 Adherent			0 No referral to pulmonary	0 No referral to thoracic surgery	1 yes ct performed	1 yes ct performed	0 No scan	0 No PET		0	0	0	0 No biopsy	0 No complication		0 No surgery	0 No surgery for benign	0 No non-surg bx for benign	1 Include	0 No delay	1 Low prob (<10%)	1	0	0	1 Solid	0	0	1	0	6
695	62	0 Male	31.32	1 Smoker	40	1	30	1 Spiculated	0 Not upper lobe	0 No fam hx lung cancer	No COPD/emphysema	Solid	0 Not non-solid	0 Not part-solid	41.02		metastatic adenocarconima	1 Yes cancer	1 Adherent			0 No referral to pulmonary	1 Yes referral to thoracic surgery	0 No scan	0 No scan	0 No scan	1 Yes PET	Positive	0	0	1	1 Yes biopsy	0 No complication		0 No surgery	0 No surgery for benign	0 No non-surg bx for benign	1 Include	0 No delay	2 Mod prob (>=10 but <65%)	0	1	0	1 Solid	0	1	0	0	6
696					0																2 No CT			0 No scan	0 No scan	0 No scan			0	0	0							0 Exclude	0 No delay	3 High prob (>=65%)	0	0	1		0	0	0	1	9
697					0																5 Calcified nodule			0 No scan	0 No scan	0 No scan			0	0	0							0 Exclude	0 No delay	3 High prob (>=65%)	0	0	1		0	0	0	1	9
698					0																2 No CT			0 No scan	0 No scan	0 No scan			0	0	0							0 Exclude	0 No delay	3 High prob (>=65%)	0	0	1		0	0	0	1	9
699	71	1 Female	18.24	1 Smoker	30	8	5	0 Not spiculated	1 Yes upper lobe	0 No fam hx lung cancer	Yes COPD/emphysema	Solid	0 Not non-solid	0 Not part-solid	1.2	No growth	benign	0 No cancer	1 Adherent			1 Yes referral to pulmonary	0 No referral to thoracic surgery	1 yes ct performed	1 yes ct performed	1 yes ct performed	0 No PET		0	0	0	0 No biopsy	0 No complication		0 No surgery	0 No surgery for benign	0 No non-surg bx for benign	1 Include	0 No delay	1 Low prob (<10%)	1	0	0	1 Solid	0	0	1	0	7
700	57	0 Male	34.06	1 Smoker	80	1	5	0 Not spiculated	0 Not upper lobe	0 No fam hx lung cancer	Yes COPD/emphysema	Solid	0 Not non-solid	0 Not part-solid	.41	No growth	benign	0 No cancer	1 Adherent			1 Yes referral to pulmonary	0 No referral to thoracic surgery	1 yes ct performed	1 yes ct performed	0 No scan	0 No PET		0	0	0	0 No biopsy	0 No complication		0 No surgery	0 No surgery for benign	0 No non-surg bx for benign	1 Include	0 No delay	1 Low prob (<10%)	1	0	0	1 Solid	0	1	0	0	5
701	74	0 Male	31.26	0 Non smoker	0	7	5	0 Not spiculated	0 Not upper lobe	1 Yes family hx lung ca	No COPD/emphysema	Solid	0 Not non-solid	0 Not part-solid	.41	No growth	benign	0 No cancer	1 Adherent			0 No referral to pulmonary	0 No referral to thoracic surgery	1 yes ct performed	1 yes ct performed	1 yes ct performed	0 No PET		0	0	0	0 No biopsy	0 No complication		0 No surgery	0 No surgery for benign	0 No non-surg bx for benign	1 Include	0 No delay	1 Low prob (<10%)	1	0	0	1 Solid	0	0	1	0	7
702					0																3 Cancer			0 No scan	0 No scan	0 No scan			0	0	0							0 Exclude	0 No delay	3 High prob (>=65%)	0	0	1		0	0	0	1	9
703					0																3 Cancer			0 No scan	0 No scan	0 No scan			0	0	0							0 Exclude	0 No delay	3 High prob (>=65%)	0	0	1		0	0	0	1	9
704					0																1 No nodule			0 No scan	0 No scan	0 No scan			0	0	0							0 Exclude	0 No delay	3 High prob (>=65%)	0	0	1		0	0	0	1	9
705					0																1 No nodule			0 No scan	0 No scan	0 No scan			0	0	0							0 Exclude	0 No delay	3 High prob (>=65%)	0	0	1		0	0	0	1	9
706					0																4 Followed outside physician			0 No scan	0 No scan	0 No scan			0	0	0							0 Exclude	0 No delay	3 High prob (>=65%)	0	0	1		0	0	0	1	9
707	51	0 Male	28.79	1 Smoker	90	2	5	0 Not spiculated	1 Yes upper lobe	1 Yes family hx lung ca	No COPD/emphysema	Solid	0 Not non-solid	0 Not part-solid	.61	No growth	benign	0 No cancer	1 Adherent			0 No referral to pulmonary	0 No referral to thoracic surgery	1 yes ct performed	1 yes ct performed	1 yes ct performed	0 No PET		0	0	0	0 No biopsy	0 No complication		0 No surgery	0 No surgery for benign	0 No non-surg bx for benign	1 Include	0 No delay	1 Low prob (<10%)	1	0	0	1 Solid	0	1	0	0	5
708	67	0 Male	23.17	1 Smoker	25	1	3	0 Not spiculated	1 Yes upper lobe	0 No fam hx lung cancer	No COPD/emphysema	Solid	0 Not non-solid	0 Not part-solid	.09		unknown, no f/u done	0 No cancer	0 Non-adherent	1 Inadequate follow-up		0 No referral to pulmonary	0 No referral to thoracic surgery	0 No scan	0 No scan	0 No scan	0 No PET		0	0	0	0 No biopsy	0 No complication		0 No surgery	0 No surgery for benign	0 No non-surg bx for benign	1 Include	0 No delay	1 Low prob (<10%)	1	0	0	1 Solid	0	0	1	0	6
709	81	1 Female	17.74	1 Smoker	3.75	1	8	1 Spiculated	1 Yes upper lobe	1 Yes family hx lung ca	No COPD/emphysema	0 Not solid	0 Not non-solid	Part-Solid	31.06	No growth	benign	0 No cancer	1 Adherent			1 Yes referral to pulmonary	0 No referral to thoracic surgery	1 yes ct performed	1 yes ct performed	1 yes ct performed	1 Yes PET	1 Negative	1	0	0	0 No biopsy	0 No complication		0 No surgery	0 No surgery for benign	0 No non-surg bx for benign	1 Include	0 No delay	2 Mod prob (>=10 but <65%)	0	1	0	2 Part-solid	0	0	0	1	8
710					0																4 Followed outside physician			0 No scan	0 No scan	0 No scan			0	0	0							0 Exclude	0 No delay	3 High prob (>=65%)	0	0	1		0	0	0	1	9
711					0																3 Cancer			0 No scan	0 No scan	0 No scan			0	0	0							0 Exclude	0 No delay	3 High prob (>=65%)	0	0	1		0	0	0	1	9
712					0																3 Cancer			0 No scan	0 No scan	0 No scan			0	0	0							0 Exclude	0 No delay	3 High prob (>=65%)	0	0	1		0	0	0	1	9
713					0																1 No nodule			0 No scan	0 No scan	0 No scan			0	0	0							0 Exclude	0 No delay	3 High prob (>=65%)	0	0	1		0	0	0	1	9
714					0																4 Followed outside physician			0 No scan	0 No scan	0 No scan			0	0	0							0 Exclude	0 No delay	3 High prob (>=65%)	0	0	1		0	0	0	1	9
715					0																1 No nodule			0 No scan	0 No scan	0 No scan			0	0	0							0 Exclude	0 No delay	3 High prob (>=65%)	0	0	1		0	0	0	1	9
716					0																1 No nodule			0 No scan	0 No scan	0 No scan			0	0	0							0 Exclude	0 No delay	3 High prob (>=65%)	0	0	1		0	0	0	1	9
717	79	1 Female	25.05	1 Smoker	1.25	2	4	0 Not spiculated	0 Not upper lobe	0 No fam hx lung cancer	No COPD/emphysema	Solid	0 Not non-solid	0 Not part-solid	.39		unknown; no f/u imaging obtained	0 No cancer	0 Non-adherent	1 Inadequate follow-up		0 No referral to pulmonary	0 No referral to thoracic surgery	0 No scan	0 No scan	0 No scan	0 No PET		0	0	0	0 No biopsy	0 No complication		0 No surgery	0 No surgery for benign	0 No non-surg bx for benign	1 Include	0 No delay	1 Low prob (<10%)	1	0	0	1 Solid	0	0	1	0	7
718					0																1 No nodule			0 No scan	0 No scan	0 No scan			0	0	0							0 Exclude	0 No delay	3 High prob (>=65%)	0	0	1		0	0	0	1	9
719					0																3 Cancer			0 No scan	0 No scan	0 No scan			0	0	0							0 Exclude	0 No delay	3 High prob (>=65%)	0	0	1		0	0	0	1	9
720	55	0 Male	41.76	0 Non smoker	0	1	8	0 Not spiculated	0 Not upper lobe	0 No fam hx lung cancer	No COPD/emphysema	Solid	0 Not non-solid	0 Not part-solid	1.41		benign	0 No cancer	1 Adherent			1 Yes referral to pulmonary	0 No referral to thoracic surgery	1 yes ct performed	0 No scan	0 No scan	1 Yes PET	1 Negative	1	0	0	0 No biopsy	0 No complication		0 No surgery	0 No surgery for benign	0 No non-surg bx for benign	1 Include	0 No delay	1 Low prob (<10%)	1	0	0	1 Solid	0	1	0	0	5
721					0																3 Cancer			0 No scan	0 No scan	0 No scan			0	0	0							0 Exclude	0 No delay	3 High prob (>=65%)	0	0	1		0	0	0	1	9
722					0																2 No CT			0 No scan	0 No scan	0 No scan			0	0	0							0 Exclude	0 No delay	3 High prob (>=65%)	0	0	1		0	0	0	1	9
723					0																4 Followed outside physician			0 No scan	0 No scan	0 No scan			0	0	0							0 Exclude	0 No delay	3 High prob (>=65%)	0	0	1		0	0	0	1	9
724					0																8 Old nodule			0 No scan	0 No scan	0 No scan			0	0	0							0 Exclude	0 No delay	3 High prob (>=65%)	0	0	1		0	0	0	1	9
725					0																3 Cancer			0 No scan	0 No scan	0 No scan			0	0	0							0 Exclude	0 No delay	3 High prob (>=65%)	0	0	1		0	0	0	1	9
726					0																3 Cancer			0 No scan	0 No scan	0 No scan			0	0	0							0 Exclude	0 No delay	3 High prob (>=65%)	0	0	1		0	0	0	1	9
727					0																4 Followed outside physician			0 No scan	0 No scan	0 No scan			0	0	0							0 Exclude	0 No delay	3 High prob (>=65%)	0	0	1		0	0	0	1	9
728					0																5 Calcified nodule			0 No scan	0 No scan	0 No scan			0	0	0							0 Exclude	0 No delay	3 High prob (>=65%)	0	0	1		0	0	0	1	9
729					0																1 No nodule			0 No scan	0 No scan	0 No scan			0	0	0							0 Exclude	0 No delay	3 High prob (>=65%)	0	0	1		0	0	0	1	9
730					0																1 No nodule			0 No scan	0 No scan	0 No scan			0	0	0							0 Exclude	0 No delay	3 High prob (>=65%)	0	0	1		0	0	0	1	9
731					0																2 No CT			0 No scan	0 No scan	0 No scan			0	0	0							0 Exclude	0 No delay	3 High prob (>=65%)	0	0	1		0	0	0	1	9
732					0																2 No CT			0 No scan	0 No scan	0 No scan			0	0	0							0 Exclude	0 No delay	3 High prob (>=65%)	0	0	1		0	0	0	1	9
733					0																4 Followed outside physician			0 No scan	0 No scan	0 No scan			0	0	0							0 Exclude	0 No delay	3 High prob (>=65%)	0	0	1		0	0	0	1	9
734					0																5 Calcified nodule			0 No scan	0 No scan	0 No scan			0	0	0							0 Exclude	0 No delay	3 High prob (>=65%)	0	0	1		0	0	0	1	9
735					0																2 No CT			0 No scan	0 No scan	0 No scan			0	0	0							0 Exclude	0 No delay	3 High prob (>=65%)	0	0	1		0	0	0	1	9
736					0																6 Suspect metastatic disease			0 No scan	0 No scan	0 No scan			0	0	0							0 Exclude	0 No delay	3 High prob (>=65%)	0	0	1		0	0	0	1	9
737	42	1 Female	29.08	1 Smoker	37.5	8	8	0 Not spiculated	1 Yes upper lobe	0 No fam hx lung cancer	No COPD/emphysema	Solid	0 Not non-solid	0 Not part-solid	1.91	No growth		0 No cancer	1 Adherent			1 Yes referral to pulmonary	0 No referral to thoracic surgery	1 yes ct performed	1 yes ct performed	0 No scan	0 No PET		0	0	0	0 No biopsy	0 No complication		0 No surgery	0 No surgery for benign	0 No non-surg bx for benign	1 Include	0 No delay	1 Low prob (<10%)	1	0	0	1 Solid	1	0	0	0	4
738					0																1 No nodule			0 No scan	0 No scan	0 No scan			0	0	0							0 Exclude	0 No delay	3 High prob (>=65%)	0	0	1		0	0	0	1	9
739	37	0 Male	25.99	1 Smoker	10	4	4	0 Not spiculated	0 Not upper lobe	0 No fam hx lung cancer	Yes COPD/emphysema	Solid	0 Not non-solid	0 Not part-solid	.07	No growth	benign		0 Non-adherent	1 Inadequate follow-up	1 No nodule	0 No referral to pulmonary	0 No referral to thoracic surgery	1 yes ct performed	0 No scan	0 No scan	0 No PET		0	0	0	0 No biopsy	0 No complication		0 No surgery	0 No surgery for benign	0 No non-surg bx for benign	0 Exclude	0 No delay	1 Low prob (<10%)	1	0	0	1 Solid	1	0	0	0	3
740	60	0 Male	34.92	0 Non smoker	0	2	6	0 Not spiculated	1 Yes upper lobe	1 Yes family hx lung ca	No COPD/emphysema	Solid	0 Not non-solid	0 Not part-solid	1.53	No growth					4 Followed outside physician			1 yes ct performed	1 yes ct performed	0 No scan			0	0	0							0 Exclude	0 No delay	1 Low prob (<10%)	1	0	0	1 Solid	0	1	0	0	6
741					0																2 No CT			0 No scan	0 No scan	0 No scan			0	0	0							0 Exclude	0 No delay	3 High prob (>=65%)	0	0	1		0	0	0	1	9
742	57	1 Female	28.49	0 Non smoker	0	1	15	1 Spiculated	0 Not upper lobe	0 No fam hx lung cancer	No COPD/emphysema	Solid	0 Not non-solid	0 Not part-solid	23.26	No growth	benign	0 No cancer	1 Adherent			1 Yes referral to pulmonary	0 No referral to thoracic surgery	1 yes ct performed	1 yes ct performed	1 yes ct performed	1 Yes PET	1 Negative	1	0	0	0 No biopsy	0 No complication		0 No surgery	0 No surgery for benign	0 No non-surg bx for benign	1 Include	0 No delay	2 Mod prob (>=10 but <65%)	0	1	0	1 Solid	0	1	0	0	5
743					0																2 No CT			0 No scan	0 No scan	0 No scan			0	0	0							0 Exclude	0 No delay	3 High prob (>=65%)	0	0	1		0	0	0	1	9
744	55	0 Male	25.12	1 Smoker	13	2	5	0 Not spiculated	1 Yes upper lobe	0 No fam hx lung cancer	Yes COPD/emphysema	Solid	0 Not non-solid	0 Not part-solid	.6899999999999999	No growth	benign	0 No cancer	1 Adherent			1 Yes referral to pulmonary	0 No referral to thoracic surgery	1 yes ct performed	1 yes ct performed	0 No scan	0 No PET		0	0	0	0 No biopsy	0 No complication		0 No surgery	0 No surgery for benign	0 No non-surg bx for benign	1 Include	0 No delay	1 Low prob (<10%)	1	0	0	1 Solid	0	1	0	0	5
745	61	1 Female	38.61	0 Non smoker	0	3	6	0 Not spiculated	0 Not upper lobe	1 Yes family hx lung ca	No COPD/emphysema	Solid	0 Not non-solid	0 Not part-solid	1.37	No growth	benign	0 No cancer	1 Adherent			0 No referral to pulmonary	0 No referral to thoracic surgery	1 yes ct performed	1 yes ct performed	0 No scan	0 No PET		0	0	0	0 No biopsy	0 No complication		0 No surgery	0 No surgery for benign	0 No non-surg bx for benign	1 Include	0 No delay	1 Low prob (<10%)	1	0	0	1 Solid	0	1	0	0	6
746					0																2 No CT			0 No scan	0 No scan	0 No scan			0	0	0							0 Exclude	0 No delay	3 High prob (>=65%)	0	0	1		0	0	0	1	9
747					0																1 No nodule			0 No scan	0 No scan	0 No scan			0	0	0							0 Exclude	0 No delay	3 High prob (>=65%)	0	0	1		0	0	0	1	9
748					0																3 Cancer			0 No scan	0 No scan	0 No scan			0	0	0							0 Exclude	0 No delay	3 High prob (>=65%)	0	0	1		0	0	0	1	9
749	72	1 Female	21.14	0 Non smoker	0	3	3	0 Not spiculated	1 Yes upper lobe	0 No fam hx lung cancer	No COPD/emphysema	0 Not solid	Non-Solid	0 Not part-solid	.14	No growth	benign	0 No cancer	1 Adherent			0 No referral to pulmonary	0 No referral to thoracic surgery	1 yes ct performed	1 yes ct performed	1 yes ct performed	0 No PET		0	0	0	0 No biopsy	0 No complication		0 No surgery	0 No surgery for benign	0 No non-surg bx for benign	1 Include	0 No delay	1 Low prob (<10%)	1	0	0	3 Non-solid	0	0	1	0	7
750	60	0 Male	31.99	1 Smoker	50	1	18	1 Spiculated	0 Not upper lobe	0 No fam hx lung cancer	Yes COPD/emphysema	Solid	0 Not non-solid	0 Not part-solid	26.31	No growth	benign	0 No cancer	1 Adherent			1 Yes referral to pulmonary	0 No referral to thoracic surgery	1 yes ct performed	0 No scan	0 No scan	1 Yes PET	1 Negative	1	0	0	0 No biopsy	0 No complication		0 No surgery	0 No surgery for benign	0 No non-surg bx for benign	1 Include	0 No delay	2 Mod prob (>=10 but <65%)	0	1	0	1 Solid	0	1	0	0	6
751					0																1 No nodule			0 No scan	0 No scan	0 No scan			0	0	0							0 Exclude	0 No delay	3 High prob (>=65%)	0	0	1		0	0	0	1	9
752					0																1 No nodule			0 No scan	0 No scan	0 No scan			0	0	0							0 Exclude	0 No delay	3 High prob (>=65%)	0	0	1		0	0	0	1	9
753	69	1 Female	26.64	1 Smoker	57	4	9	0 Not spiculated	1 Yes upper lobe	0 No fam hx lung cancer	No COPD/emphysema	Solid	0 Not non-solid	0 Not part-solid	7.65	No growth	benign	0 No cancer	1 Adherent			1 Yes referral to pulmonary	0 No referral to thoracic surgery	1 yes ct performed	1 yes ct performed	0 No scan	1 Yes PET	1 Negative	1	0	0	0 No biopsy	0 No complication		0 No surgery	0 No surgery for benign	0 No non-surg bx for benign	1 Include	0 No delay	1 Low prob (<10%)	1	0	0	1 Solid	0	0	1	0	6
754					0																2 No CT			0 No scan	0 No scan	0 No scan			0	0	0							0 Exclude	0 No delay	3 High prob (>=65%)	0	0	1		0	0	0	1	9
755	52	1 Female	24.93	1 Smoker	30	6	16	1 Spiculated	1 Yes upper lobe	0 No fam hx lung cancer	Yes COPD/emphysema	0 Not solid	0 Not non-solid	Part-Solid	43.07	No growth	benign	0 No cancer	1 Adherent			1 Yes referral to pulmonary	0 No referral to thoracic surgery	1 yes ct performed	1 yes ct performed	1 yes ct performed	1 Yes PET	1 Negative	1	0	0	0 No biopsy	0 No complication		0 No surgery	0 No surgery for benign	0 No non-surg bx for benign	1 Include	0 No delay	2 Mod prob (>=10 but <65%)	0	1	0	2 Part-solid	0	1	0	0	5
756	76	0 Male	29.55	1 Smoker	3	4	3	0 Not spiculated	0 Not upper lobe	0 No fam hx lung cancer	No COPD/emphysema	Solid	0 Not non-solid	0 Not part-solid	.05	No growth	benign	0 No cancer	1 Adherent			0 No referral to pulmonary	0 No referral to thoracic surgery	1 yes ct performed	0 No scan	0 No scan	0 No PET		0	0	0	0 No biopsy	0 No complication		0 No surgery	0 No surgery for benign	0 No non-surg bx for benign	1 Include	0 No delay	1 Low prob (<10%)	1	0	0	1 Solid	0	0	1	0	7
757					0																3 Cancer			0 No scan	0 No scan	0 No scan			0	0	0							0 Exclude	0 No delay	3 High prob (>=65%)	0	0	1		0	0	0	1	9
758	67	1 Female	27.29	1 Smoker	45	1	14	0 Not spiculated	1 Yes upper lobe	0 No fam hx lung cancer	Yes COPD/emphysema	Solid	0 Not non-solid	0 Not part-solid	29.31	No growth	benign (nodule resolved on f/u imaging)	0 No cancer	1 Adherent			0 No referral to pulmonary	1 Yes referral to thoracic surgery	1 yes ct performed	1 yes ct performed	0 No scan	1 Yes PET	1 Negative	1	0	0	0 No biopsy	0 No complication		0 No surgery	0 No surgery for benign	0 No non-surg bx for benign	1 Include	0 No delay	2 Mod prob (>=10 but <65%)	0	1	0	1 Solid	0	0	1	0	6
759	36	1 Female	33.89	0 Non smoker	0	2	5	0 Not spiculated	1 Yes upper lobe	0 No fam hx lung cancer	No COPD/emphysema	Solid	0 Not non-solid	0 Not part-solid	.54	No growth	benign	0 No cancer	1 Adherent			0 No referral to pulmonary	0 No referral to thoracic surgery	1 yes ct performed	1 yes ct performed	1 yes ct performed	0 No PET		0	0	0	0 No biopsy	0 No complication		0 No surgery	0 No surgery for benign	0 No non-surg bx for benign	1 Include	0 No delay	1 Low prob (<10%)	1	0	0	1 Solid	1	0	0	0	3
760					0																2 No CT			0 No scan	0 No scan	0 No scan			0	0	0							0 Exclude	0 No delay	3 High prob (>=65%)	0	0	1		0	0	0	1	9
761	48	0 Male	22.38	1 Smoker	28	2	5	0 Not spiculated	0 Not upper lobe	0 No fam hx lung cancer	No COPD/emphysema	Solid	0 Not non-solid	0 Not part-solid	.22		unknown	0 No cancer	0 Non-adherent	1 Inadequate follow-up		1 Yes referral to pulmonary	0 No referral to thoracic surgery	0 No scan	0 No scan	0 No scan	0 No PET		0	0	0	0 No biopsy	0 No complication		0 No surgery	0 No surgery for benign	0 No non-surg bx for benign	1 Include	0 No delay	1 Low prob (<10%)	1	0	0	1 Solid	1	0	0	0	4
762					0																1 No nodule			0 No scan	0 No scan	0 No scan			0	0	0							0 Exclude	0 No delay	3 High prob (>=65%)	0	0	1		0	0	0	1	9
763	71	0 Male	36.61	0 Non smoker	0	2	19	0 Not spiculated	1 Yes upper lobe	0 No fam hx lung cancer	No COPD/emphysema	0 Not solid	Non-Solid	0 Not part-solid	22.66	No growth	benign	0 No cancer	1 Adherent			1 Yes referral to pulmonary	0 No referral to thoracic surgery	1 yes ct performed	1 yes ct performed	1 yes ct performed	0 No PET		0	0	0	0 No biopsy	0 No complication		0 No surgery	0 No surgery for benign	0 No non-surg bx for benign	1 Include	0 No delay	2 Mod prob (>=10 but <65%)	0	1	0	3 Non-solid	0	0	1	0	7
764	37	1 Female	28.16	0 Non smoker	0	4	5	0 Not spiculated	0 Not upper lobe	0 No fam hx lung cancer	No COPD/emphysema	Solid	0 Not non-solid	0 Not part-solid	.25	No growth	benign	0 No cancer	1 Adherent			0 No referral to pulmonary	0 No referral to thoracic surgery	1 yes ct performed	0 No scan	0 No scan	0 No PET		0	0	0	0 No biopsy	0 No complication		0 No surgery	0 No surgery for benign	0 No non-surg bx for benign	1 Include	0 No delay	1 Low prob (<10%)	1	0	0	1 Solid	1	0	0	0	3
765					0																1 No nodule			0 No scan	0 No scan	0 No scan			0	0	0							0 Exclude	0 No delay	3 High prob (>=65%)	0	0	1		0	0	0	1	9
766	63	0 Male	45.42	1 Smoker	15	2	12	0 Not spiculated	1 Yes upper lobe	0 No fam hx lung cancer	Yes COPD/emphysema	0 Not solid	0 Not non-solid	Part-Solid	15.89		unknown	0 No cancer	0 Non-adherent	1 Inadequate follow-up		1 Yes referral to pulmonary	0 No referral to thoracic surgery	0 No scan	0 No scan	0 No scan	0 No PET		0	0	0	0 No biopsy	0 No complication		0 No surgery	0 No surgery for benign	0 No non-surg bx for benign	1 Include	0 No delay	2 Mod prob (>=10 but <65%)	0	1	0	2 Part-solid	0	1	0	0	6
767					0																3 Cancer			0 No scan	0 No scan	0 No scan			0	0	0							0 Exclude	0 No delay	3 High prob (>=65%)	0	0	1		0	0	0	1	9
768	58	1 Female	30.85	0 Non smoker	0	1	7	0 Not spiculated	0 Not upper lobe	0 No fam hx lung cancer	No COPD/emphysema	Solid	0 Not non-solid	0 Not part-solid	1.84	No growth	benign	0 No cancer	1 Adherent			1 Yes referral to pulmonary	0 No referral to thoracic surgery	1 yes ct performed	1 yes ct performed	1 yes ct performed	0 No PET		0	0	0	0 No biopsy	0 No complication		0 No surgery	0 No surgery for benign	0 No non-surg bx for benign	1 Include	0 No delay	1 Low prob (<10%)	1	0	0	1 Solid	0	1	0	0	5
769	60	1 Female	26.29	0 Non smoker	0	1	3	0 Not spiculated	0 Not upper lobe	0 No fam hx lung cancer	No COPD/emphysema	Solid	0 Not non-solid	0 Not part-solid	.07	No growth	benign	0 No cancer	1 Adherent			1 Yes referral to pulmonary	0 No referral to thoracic surgery	1 yes ct performed	1 yes ct performed	0 No scan	0 No PET		0	0	0	0 No biopsy	0 No complication		0 No surgery	0 No surgery for benign	0 No non-surg bx for benign	1 Include	0 No delay	1 Low prob (<10%)	1	0	0	1 Solid	0	1	0	0	6
770					0																1 No nodule			0 No scan	0 No scan	0 No scan			0	0	0							0 Exclude	0 No delay	3 High prob (>=65%)	0	0	1		0	0	0	1	9
771	71	0 Male	33.24	1 Smoker	40	4	14	0 Not spiculated	1 Yes upper lobe	1 Yes family hx lung ca	Yes COPD/emphysema	Solid	0 Not non-solid	0 Not part-solid	21.12	No growth	benign	0 No cancer	1 Adherent			0 No referral to pulmonary	1 Yes referral to thoracic surgery	1 yes ct performed	1 yes ct performed	0 No scan	1 Yes PET	1 Negative	1	0	0	0 No biopsy	0 No complication		0 No surgery	0 No surgery for benign	0 No non-surg bx for benign	1 Include	0 No delay	2 Mod prob (>=10 but <65%)	0	1	0	1 Solid	0	0	1	0	7
772					0																1 No nodule			0 No scan	0 No scan	0 No scan			0	0	0							0 Exclude	0 No delay	3 High prob (>=65%)	0	0	1		0	0	0	1	9
773					0																3 Cancer			0 No scan	0 No scan	0 No scan			0	0	0							0 Exclude	0 No delay	3 High prob (>=65%)	0	0	1		0	0	0	1	9
774	71	0 Male	34.05	1 Smoker	30	3	3	0 Not spiculated	1 Yes upper lobe	0 No fam hx lung cancer	Yes COPD/emphysema	Solid	0 Not non-solid	0 Not part-solid	.11	No growth	benign	0 No cancer	1 Adherent			0 No referral to pulmonary	0 No referral to thoracic surgery	1 yes ct performed	0 No scan	0 No scan	0 No PET		0	0	0	0 No biopsy	0 No complication		0 No surgery	0 No surgery for benign	0 No non-surg bx for benign	1 Include	0 No delay	1 Low prob (<10%)	1	0	0	1 Solid	0	0	1	0	7
775	73	1 Female	26	1 Smoker	5	2	4	0 Not spiculated	1 Yes upper lobe	0 No fam hx lung cancer	No COPD/emphysema	Solid	0 Not non-solid	0 Not part-solid	.64	No growth	benign	0 No cancer	1 Adherent			0 No referral to pulmonary	0 No referral to thoracic surgery	1 yes ct performed	0 No scan	0 No scan	0 No PET		0	0	0	0 No biopsy	0 No complication		0 No surgery	0 No surgery for benign	0 No non-surg bx for benign	1 Include	0 No delay	1 Low prob (<10%)	1	0	0	1 Solid	0	0	1	0	7
776					0																1 No nodule			0 No scan	0 No scan	0 No scan			0	0	0							0 Exclude	0 No delay	3 High prob (>=65%)	0	0	1		0	0	0	1	9
777					0																5 Calcified nodule			0 No scan	0 No scan	0 No scan			0	0	0							0 Exclude	0 No delay	3 High prob (>=65%)	0	0	1		0	0	0	1	9
778					0																3 Cancer			0 No scan	0 No scan	0 No scan			0	0	0							0 Exclude	0 No delay	3 High prob (>=65%)	0	0	1		0	0	0	1	9
779					0																3 Cancer			0 No scan	0 No scan	0 No scan			0	0	0							0 Exclude	0 No delay	3 High prob (>=65%)	0	0	1		0	0	0	1	9
780					0																6 Suspect metastatic disease			0 No scan	0 No scan	0 No scan			0	0	0							0 Exclude	0 No delay	3 High prob (>=65%)	0	0	1		0	0	0	1	9
781					0																1 No nodule			0 No scan	0 No scan	0 No scan			0	0	0							0 Exclude	0 No delay	3 High prob (>=65%)	0	0	1		0	0	0	1	9
782	65	0 Male	27.53	0 Non smoker	0	2	7	0 Not spiculated	0 Not upper lobe	0 No fam hx lung cancer	No COPD/emphysema	Solid	0 Not non-solid	0 Not part-solid	1.14		unknown	0 No cancer	0 Non-adherent	1 Inadequate follow-up		0 No referral to pulmonary	0 No referral to thoracic surgery	0 No scan	0 No scan	0 No scan	0 No PET		0	0	0	0 No biopsy	0 No complication		0 No surgery	0 No surgery for benign	0 No non-surg bx for benign	1 Include	0 No delay	1 Low prob (<10%)	1	0	0	1 Solid	0	0	1	0	6
783					0																4 Followed outside physician			0 No scan	0 No scan	0 No scan			0	0	0							0 Exclude	0 No delay	3 High prob (>=65%)	0	0	1		0	0	0	1	9
784					0																1 No nodule			0 No scan	0 No scan	0 No scan			0	0	0							0 Exclude	0 No delay	3 High prob (>=65%)	0	0	1		0	0	0	1	9
785					0																8 Old nodule			0 No scan	0 No scan	0 No scan			0	0	0							0 Exclude	0 No delay	3 High prob (>=65%)	0	0	1		0	0	0	1	9
786	35	1 Female	37.76	1 Smoker	34.5	4	5	0 Not spiculated	1 Yes upper lobe	1 Yes family hx lung ca	No COPD/emphysema	Solid	0 Not non-solid	0 Not part-solid	.6	No growth	benign	0 No cancer	1 Adherent			1 Yes referral to pulmonary	0 No referral to thoracic surgery	1 yes ct performed	0 No scan	0 No scan	0 No PET		0	0	0	0 No biopsy	0 No complication		0 No surgery	0 No surgery for benign	0 No non-surg bx for benign	1 Include	0 No delay	1 Low prob (<10%)	1	0	0	1 Solid	1	0	0	0	3
787					0																4 Followed outside physician			0 No scan	0 No scan	0 No scan			0	0	0							0 Exclude	0 No delay	3 High prob (>=65%)	0	0	1		0	0	0	1	9
788					0																2 No CT			0 No scan	0 No scan	0 No scan			0	0	0							0 Exclude	0 No delay	3 High prob (>=65%)	0	0	1		0	0	0	1	9
789					0																3 Cancer			0 No scan	0 No scan	0 No scan			0	0	0							0 Exclude	0 No delay	3 High prob (>=65%)	0	0	1		0	0	0	1	9
790					0																3 Cancer			0 No scan	0 No scan	0 No scan			0	0	0							0 Exclude	0 No delay	3 High prob (>=65%)	0	0	1		0	0	0	1	9
791	67	0 Male	23.82	1 Smoker	40	1	34	0 Not spiculated	0 Not upper lobe	0 No fam hx lung cancer	Yes COPD/emphysema	Solid	0 Not non-solid	0 Not part-solid	37.55	No growth	benign (hamartoma)	0 No cancer	1 Adherent			1 Yes referral to pulmonary	0 No referral to thoracic surgery	1 yes ct performed	1 yes ct performed	0 No scan	1 Yes PET	2 Intermediate	0	1	0	0 No biopsy	0 No complication		0 No surgery	0 No surgery for benign	0 No non-surg bx for benign	1 Include	0 No delay	2 Mod prob (>=10 but <65%)	0	1	0	1 Solid	0	0	1	0	6
792					0																8 Old nodule			0 No scan	0 No scan	0 No scan			0	0	0							0 Exclude	0 No delay	3 High prob (>=65%)	0	0	1		0	0	0	1	9
793					0																2 No CT			0 No scan	0 No scan	0 No scan			0	0	0							0 Exclude	0 No delay	3 High prob (>=65%)	0	0	1		0	0	0	1	9
794					0																2 No CT			0 No scan	0 No scan	0 No scan			0	0	0							0 Exclude	0 No delay	3 High prob (>=65%)	0	0	1		0	0	0	1	9
795	66	0 Male	20.36	1 Smoker	.75	4	9	0 Not spiculated	0 Not upper lobe	0 No fam hx lung cancer	No COPD/emphysema	Solid	0 Not non-solid	0 Not part-solid	2.11	No growth	benign	0 No cancer	1 Adherent			1 Yes referral to pulmonary	0 No referral to thoracic surgery	1 yes ct performed	1 yes ct performed	1 yes ct performed	0 No PET		0	0	0	0 No biopsy	0 No complication		0 No surgery	0 No surgery for benign	0 No non-surg bx for benign	1 Include	0 No delay	1 Low prob (<10%)	1	0	0	1 Solid	0	0	1	0	6
796					0																4 Followed outside physician			0 No scan	0 No scan	0 No scan			0	0	0							0 Exclude	0 No delay	3 High prob (>=65%)	0	0	1		0	0	0	1	9
797					0																8 Old nodule			0 No scan	0 No scan	0 No scan			0	0	0							0 Exclude	0 No delay	3 High prob (>=65%)	0	0	1		0	0	0	1	9
798	45	0 Male	23.43	1 Smoker	2.5	8	10	0 Not spiculated	1 Yes upper lobe	0 No fam hx lung cancer	No COPD/emphysema	0 Not solid	Non-Solid	0 Not part-solid	1.9	No growth	benign	0 No cancer	1 Adherent			1 Yes referral to pulmonary	0 No referral to thoracic surgery	1 yes ct performed	1 yes ct performed	1 yes ct performed	0 No PET		0	0	0	0 No biopsy	0 No complication		0 No surgery	0 No surgery for benign	0 No non-surg bx for benign	1 Include	0 No delay	1 Low prob (<10%)	1	0	0	3 Non-solid	1	0	0	0	4
799					0																4 Followed outside physician			0 No scan	0 No scan	0 No scan			0	0	0							0 Exclude	0 No delay	3 High prob (>=65%)	0	0	1		0	0	0	1	9
800	60	0 Male	40.16	1 Smoker	30	2	6	0 Not spiculated	1 Yes upper lobe	0 No fam hx lung cancer	No COPD/emphysema	0 Not solid	Non-Solid	0 Not part-solid	1.01	No growth	benign	0 No cancer	1 Adherent			1 Yes referral to pulmonary	0 No referral to thoracic surgery	1 yes ct performed	1 yes ct performed	0 No scan	0 No PET		0	0	0	0 No biopsy	0 No complication		0 No surgery	0 No surgery for benign	0 No non-surg bx for benign	1 Include	0 No delay	1 Low prob (<10%)	1	0	0	3 Non-solid	0	1	0	0	6
[truncated: 10 more columns]
